# Supplementary material for: catena-Poly[[[bis­(4-pyridine­aldoxime-κN 1)zinc]-μ-benzene-1,4-dicarboxyl­ato-κ2 O 1:O 4] 4-pyridine­aldoxime monosolvate]
Source: Acta Crystallogr Sect E Struct Rep Online. 2013 Mar 16;69(Pt 4):m216. doi: 10.1107/S1600536813006107 (PMC3629492; doi:10.1107/S1600536813006107)
Supplement: Supplementary file 1 [file e-69-0m216-sup1.cif]

##############################################################################
#                                                                            #
# This CIF contains the data in a paper accepted for publication in          #
# Acta Crystallographica Section E. It conforms to the requirements of       #
# Notes for Authors for Acta Crystallographica Section E, and has been       #
# peer reviewed under the auspices of the IUCr Commission on Journals.       #
#                                                                            #
# Full details of the Crystallographic Information File format               #
# are given in the paper "The Crystallographic Information File (CIF):       #
# a New Standard Archive File for Crystallography" by S. R. Hall, F. H.      #
# Allen and I. D. Brown [Acta Cryst. (1991), A47, 655-685].                  #
#                                                                            #
# The current version of the core CIF dictionary is obtainable from          #
# ftp://ftp.iucr.org/pub/cif_core.dic.                                       #
#                                                                            #
# Software is freely available for graphical display of the structure(s)     #
# in this CIF. For information consult the CIF software page                 #
# http://www.iucr.org/resources/cif/software.                                #
#                                                                            #
# This file may be used for bona fide research purposes within the           #
# scientific community so long as proper attribution is given to the journal # 
# article from which it was obtained.                                        #
#                                                                            #
##############################################################################
data_global
_audit_creation_method     'by CrystalStructure 4.0'
_journal_date_recd_electronic     2013-02-18
_journal_date_accepted     2013-03-04
_journal_name_full     'Acta Crystallographica, Section E'
_journal_year     2013
_journal_volume     69
_journal_issue      4
_journal_page_first     m216
_journal_page_last     m216
_journal_paper_category     QM
_journal_paper_doi     10.1107/S1600536813006107
_journal_coeditor_code     IS5248
_publ_contact_author_name     'Hitoshi Kumagai'
_publ_contact_author_address
;
Toyota Central R&D Laboratories, Inc.
41-1Nagakute, Aichi 480-1192, Japan
;
_publ_contact_author_email     e1254@mosk.tytlabs.co.jp
_publ_contact_author_fax     '+81 561 63 6507'
_publ_contact_author_phone     '+81 561 71 7178'
_publ_section_title
;\
<i>catena</i>-Poly[[[bis(4-pyridinealdoxime-\k<i>N</i>^1^)zinc]-\m-benzene-1,4-\
dicarboxylato-\k^2^<i>O</i>^1^:<i>O</i>^4^] 4-pyridinealdoxime monosolvate]
;
loop_
    _publ_author_name
    _publ_author_footnote
    _publ_author_address
    'Kumagai, Hitoshi' .
;
Toyota Central R&D Labs., Inc., Nagakute 41-1, Aichi, Japan
;
    'Kawata, Satoshi' .
;
Department of Chemistry, Fukuoka University, Fukuoka 814-0180, Japan
;
    'Sakamoto, Yoshiyuki' .
;
Toyota Central R&D Labs., Inc., Nagakute 41-1, Aichi, Japan
;
data_I
_chemical_name_systematic
;\
<i>catena</i>-Poly[[[bis(4-pyridinealdoxime-\k<i>N</i>^1^)zinc]-\m-\
benzene-1,4-dicarboxylato-\k^2^<i>O</i>^1^:<i>O</i>^4^] 4-pyridinealdoxime
monosolvate]
;
_chemical_formula_moiety     'C20 H16 N4 O6 Zn, C6 H6 N2 O'
_chemical_formula_sum     'C26 H22 N6 O7 Zn'
_chemical_formula_iupac     '[Zn (C8 H4 O4) (C6 H6 N2 O)2], C6 H6 N2 O'
_chemical_formula_weight     595.88
_chemical_melting_point     ?
_symmetry_cell_setting     monoclinic
_symmetry_space_group_name_H-M     'P 21/c'
_symmetry_space_group_name_Hall     '-P 2ybc'
loop_
    _symmetry_equiv_pos_site_id
    _symmetry_equiv_pos_as_xyz
    1 '+X,+Y,+Z'
    2 '-X,1/2+Y,1/2-Z'
    3 '-X,-Y,-Z'
    4 '+X,1/2-Y,1/2+Z'
_cell_length_a     7.583(3)
_cell_length_b     15.831(6)
_cell_length_c     21.906(8)
_cell_angle_alpha     90.0000
_cell_angle_beta     98.516(3)
_cell_angle_gamma     90.0000
_cell_volume     2600.7(16)
_cell_formula_units_Z     4
_cell_measurement_reflns_used     5655
_cell_measurement_theta_min     3.00
_cell_measurement_theta_max     27.48
_cell_measurement_temperature     293
_exptl_crystal_description     platelet
_exptl_crystal_colour     colorless
_exptl_crystal_size_max     0.600
_exptl_crystal_size_mid     0.400
_exptl_crystal_size_min     0.150
_exptl_crystal_density_diffrn     1.522
_exptl_crystal_density_meas     ?
_exptl_crystal_density_method     'not measured'
_exptl_crystal_F_000     1224.00
_exptl_absorpt_coefficient_mu     1.003
_exptl_absorpt_correction_type     multi-scan
_exptl_absorpt_process_details     '(<i>REQAB</i>; Rigaku, 1998)'
_exptl_absorpt_correction_T_min     0.714
_exptl_absorpt_correction_T_max     0.860
_diffrn_ambient_temperature     293
_diffrn_radiation_type     'Mo K\a'
_diffrn_radiation_wavelength     0.71070
_diffrn_measurement_device_type     'Rigaku Mercury70'
_diffrn_measurement_method     \w
_diffrn_detector_area_resol_mean     7.314
_diffrn_reflns_number     24675
_diffrn_reflns_av_R_equivalents     0.0185
_diffrn_reflns_theta_max     27.48
_diffrn_reflns_theta_full     27.48
_diffrn_measured_fraction_theta_max     0.994
_diffrn_measured_fraction_theta_full     0.994
_diffrn_reflns_limit_h_min     -9
_diffrn_reflns_limit_h_max     9
_diffrn_reflns_limit_k_min     -20
_diffrn_reflns_limit_k_max     20
_diffrn_reflns_limit_l_min     -28
_diffrn_reflns_limit_l_max     28
_diffrn_standards_number     0
_diffrn_standards_interval_count     .
_diffrn_standards_decay_%     ?
_refine_special_details
;
Refinement was performed using all reflections. The weighted <i>R</i>-factor
(<i>wR</i>) and goodness of fit (<i>S</i>) are based on <i>F</i>^2^.
<i>R</i>-factor (gt) are based on <i>F</i>. The threshold expression of
<i>F</i>^2^ > 2.0 \s(<i>F</i>^2^) is used only for calculating <i>R</i>-factor
(gt).
;
_reflns_number_total     5922
_reflns_number_gt     5402
_reflns_threshold_expression     F^2^>2\s(F^2^)
_refine_ls_structure_factor_coef     Fsqd
_refine_ls_R_factor_gt     0.0296
_refine_ls_wR_factor_ref     0.0782
_refine_ls_goodness_of_fit_ref     1.060
_refine_ls_number_reflns     5922
_refine_ls_number_parameters     373
_refine_ls_number_restraints     0
_refine_ls_hydrogen_treatment     mixed
_refine_ls_weighting_scheme     calc
_refine_ls_weighting_details
            'w = 1/[\s^2^(Fo^2^)+(0.0395P)^2^+0.8505P] where P=(Fo^2^+2Fc^2^)/3'
_atom_sites_solution_hydrogens     geom
_atom_sites_solution_primary     direct
_atom_sites_solution_secondary     difmap
_refine_ls_shift/su_max     0.002
_refine_diff_density_max     0.340
_refine_diff_density_min     -0.270
_refine_ls_extinction_method     none
_refine_ls_extinction_coef     ?
loop_
    _atom_type_symbol
    _atom_type_description
    _atom_type_scat_dispersion_real
    _atom_type_scat_dispersion_imag
    _atom_type_scat_source
    'C' 'C' 0.003 0.002
;
International Tables for Crystallography
(1992, Vol. C, Tables 4.2.6.8 and 6.1.1.4)
;
    'H' 'H' 0.000 0.000
;
International Tables for Crystallography
(1992, Vol. C, Table 6.1.1.4)
;
    'N' 'N' 0.006 0.003
;
International Tables for Crystallography
(1992, Vol. C, Tables 4.2.6.8 and 6.1.1.4)
;
    'O' 'O' 0.011 0.006
;
International Tables for Crystallography
(1992, Vol. C, Tables 4.2.6.8 and 6.1.1.4)
;
    'Zn' 'Zn' 0.284 1.430
;
International Tables for Crystallography
(1992, Vol. C, Tables 4.2.6.8 and 6.1.1.4)
;
_computing_data_collection     'CrystalClear (Rigaku/MSC, 2005)'
_computing_cell_refinement     'CrystalClear (Rigaku/MSC, 2005)'
_computing_data_reduction     'CrystalClear (Rigaku/MSC, 2005)'
_computing_structure_solution     'SIR2008 (Burla <i>et al.</i>, 2007)'
_computing_structure_refinement     'SHELXL97 (Sheldrick, 2008)'
_computing_molecular_graphics     'CrystalStructure (Rigaku, 2010)'
_computing_publication_material     'CrystalStructure (Rigaku, 2010)'
loop_
    _atom_site_type_symbol
    _atom_site_label
    _atom_site_fract_x
    _atom_site_fract_y
    _atom_site_fract_z
    _atom_site_U_iso_or_equiv
    _atom_site_adp_type
    _atom_site_calc_flag
    _atom_site_refinement_flags
    _atom_site_occupancy
    _atom_site_symmetry_multiplicity
    _atom_site_disorder_assembly
    _atom_site_disorder_group
    Zn Zn1 -0.06451(2) 0.622158(11) 0.714672(8) 0.03146(7) Uani d . 1.0 4 . .
    O O1 -0.21883(16) 0.54529(7) 0.74818(6) 0.0431(3) Uani d . 1.0 4 . .
    O O2 0.00514(16) 0.45411(8) 0.76070(7) 0.0509(4) Uani d . 1.0 4 . .
    O O3 -0.79388(15) 0.22499(7) 0.79980(6) 0.0421(3) Uani d . 1.0 4 . .
    O O4 -0.58272(17) 0.16416(8) 0.86719(6) 0.0474(3) Uani d . 1.0 4 . .
    O O5 0.9256(2) 0.74280(12) 0.91104(8) 0.0654(5) Uani d . 1.0 4 . .
    O O6 0.3534(2) 0.50254(9) 0.39196(7) 0.0525(4) Uani d . 1.0 4 . .
    O O7 0.4650(4) 0.24025(15) 0.98388(10) 0.0887(7) Uani d . 1.0 4 . .
    N N1 0.15225(17) 0.66275(8) 0.77281(6) 0.0339(3) Uani d . 1.0 4 . .
    N N2 0.7742(2) 0.70378(11) 0.88055(7) 0.0503(4) Uani d . 1.0 4 . .
    N N3 0.02911(17) 0.59469(8) 0.63468(6) 0.0330(3) Uani d . 1.0 4 . .
    N N4 0.30194(19) 0.49616(9) 0.45026(7) 0.0415(4) Uani d . 1.0 4 . .
    N N5 0.1156(3) 0.60383(14) 0.94885(9) 0.0614(5) Uani d . 1.0 4 . .
    N N6 0.3640(3) 0.30885(14) 0.95959(9) 0.0680(5) Uani d . 1.0 4 . .
    C C1 0.2999(3) 0.61485(10) 0.78018(9) 0.0417(4) Uani d . 1.0 4 . .
    C C2 0.4614(3) 0.64161(11) 0.81024(9) 0.0427(4) Uani d . 1.0 4 . .
    C C3 0.4744(3) 0.72219(11) 0.83570(7) 0.0381(4) Uani d . 1.0 4 . .
    C C4 0.3214(3) 0.77116(11) 0.82951(8) 0.0407(4) Uani d . 1.0 4 . .
    C C5 0.1641(3) 0.74000(10) 0.79765(8) 0.0376(4) Uani d . 1.0 4 . .
    C C6 0.6445(3) 0.75430(13) 0.86763(9) 0.0491(5) Uani d . 1.0 4 . .
    C C7 -0.0049(3) 0.65017(10) 0.58845(8) 0.0369(4) Uani d . 1.0 4 . .
    C C8 0.0624(3) 0.64167(11) 0.53383(8) 0.0409(4) Uani d . 1.0 4 . .
    C C9 0.1692(3) 0.57299(10) 0.52502(8) 0.0376(4) Uani d . 1.0 4 . .
    C C10 0.2016(3) 0.51452(11) 0.57240(8) 0.0414(4) Uani d . 1.0 4 . .
    C C11 0.1296(3) 0.52711(11) 0.62583(8) 0.0405(4) Uani d . 1.0 4 . .
    C C12 0.2375(3) 0.56456(12) 0.46607(9) 0.0474(5) Uani d . 1.0 4 . .
    C C13 -0.2764(2) 0.41148(9) 0.78608(7) 0.0318(3) Uani d . 1.0 4 . .
    C C14 -0.4586(2) 0.42012(9) 0.76680(8) 0.0356(4) Uani d . 1.0 4 . .
    C C15 -0.5772(2) 0.36017(10) 0.78215(8) 0.0357(4) Uani d . 1.0 4 . .
    C C16 -0.5140(2) 0.29122(9) 0.81793(7) 0.0314(3) Uani d . 1.0 4 . .
    C C17 -0.3329(2) 0.28438(10) 0.83923(8) 0.0363(4) Uani d . 1.0 4 . .
    C C18 -0.2141(2) 0.34347(10) 0.82278(8) 0.0359(4) Uani d . 1.0 4 . .
    C C19 -0.1499(2) 0.47331(10) 0.76378(7) 0.0344(4) Uani d . 1.0 4 . .
    C C20 -0.6376(2) 0.22133(9) 0.83015(8) 0.0348(4) Uani d . 1.0 4 . .
    C C21 0.1206(3) 0.54202(17) 0.90740(10) 0.0629(6) Uani d . 1.0 4 . .
    C C22 0.2009(3) 0.46555(16) 0.92026(9) 0.0603(6) Uani d . 1.0 4 . .
    C C23 0.2809(3) 0.44822(15) 0.98042(9) 0.0547(5) Uani d . 1.0 4 . .
    C C24 0.2726(3) 0.51129(17) 1.02396(10) 0.0637(6) Uani d . 1.0 4 . .
    C C25 0.1912(3) 0.58644(18) 1.00653(11) 0.0670(7) Uani d . 1.0 4 . .
    C C26 0.3730(4) 0.36927(16) 0.99751(10) 0.0631(6) Uani d . 1.0 4 . .
    H H1 0.2921 0.5605 0.7640 0.0500 Uiso calc R 1.0 4 . .
    H H2 0.5607 0.6065 0.8136 0.0512 Uiso calc R 1.0 4 . .
    H H3 0.990(6) 0.699(3) 0.9271(18) 0.131(15) Uiso d . 1.0 4 . .
    H H4 0.3247 0.8249 0.8468 0.0488 Uiso calc R 1.0 4 . .
    H H5 0.0629 0.7739 0.7933 0.0451 Uiso calc R 1.0 4 . .
    H H6 0.6572 0.8111 0.8783 0.0590 Uiso calc R 1.0 4 . .
    H H7 -0.0770 0.6964 0.5934 0.0443 Uiso calc R 1.0 4 . .
    H H8 0.0364 0.6819 0.5029 0.0490 Uiso calc R 1.0 4 . .
    H H9 0.376(4) 0.4540(18) 0.3841(12) 0.075(9) Uiso d . 1.0 4 . .
    H H10 0.2715 0.4672 0.5682 0.0497 Uiso calc R 1.0 4 . .
    H H11 0.1514 0.4871 0.6571 0.0485 Uiso calc R 1.0 4 . .
    H H12 0.2331 0.6109 0.4398 0.0568 Uiso calc R 1.0 4 . .
    H H13 0.456(5) 0.208(3) 0.9572(16) 0.105(13) Uiso d . 1.0 4 . .
    H H14 -0.5012 0.4668 0.7433 0.0427 Uiso calc R 1.0 4 . .
    H H15 -0.6987 0.3660 0.7685 0.0429 Uiso calc R 1.0 4 . .
    H H17 -0.2909 0.2396 0.8648 0.0436 Uiso calc R 1.0 4 . .
    H H18 -0.0926 0.3376 0.8364 0.0431 Uiso calc R 1.0 4 . .
    H H21 0.0658 0.5518 0.8672 0.0755 Uiso calc R 1.0 4 . .
    H H22 0.2023 0.4255 0.8892 0.0723 Uiso calc R 1.0 4 . .
    H H24 0.3222 0.5025 1.0649 0.0764 Uiso calc R 1.0 4 . .
    H H25 0.1883 0.6278 1.0365 0.0804 Uiso calc R 1.0 4 . .
    H H26 0.4388 0.3632 1.0366 0.0757 Uiso calc R 1.0 4 . .
loop_
    _atom_site_aniso_label
    _atom_site_aniso_U_11
    _atom_site_aniso_U_22
    _atom_site_aniso_U_33
    _atom_site_aniso_U_12
    _atom_site_aniso_U_13
    _atom_site_aniso_U_23
    Zn1 0.02747(10) 0.02856(10) 0.03936(11) 0.00125(6) 0.00831(7) 0.00241(7)
    O1 0.0429(7) 0.0306(6) 0.0598(8) -0.0038(5) 0.0205(6) 0.0039(5)
    O2 0.0326(6) 0.0496(8) 0.0730(9) -0.0027(6) 0.0165(6) 0.0068(7)
    O3 0.0330(6) 0.0317(6) 0.0612(8) -0.0067(5) 0.0050(6) 0.0005(5)
    O4 0.0488(7) 0.0361(7) 0.0571(8) -0.0058(6) 0.0077(6) 0.0126(6)
    O5 0.0478(8) 0.0793(12) 0.0652(10) -0.0185(8) -0.0049(7) -0.0220(9)
    O6 0.0630(9) 0.0467(8) 0.0536(8) -0.0017(7) 0.0281(7) -0.0102(6)
    O7 0.1144(17) 0.0847(14) 0.0620(12) 0.0132(12) -0.0030(11) 0.0018(11)
    N1 0.0327(7) 0.0311(7) 0.0382(7) 0.0005(5) 0.0066(6) 0.0001(6)
    N2 0.0416(9) 0.0650(11) 0.0428(9) -0.0147(8) 0.0011(7) -0.0138(8)
    N3 0.0293(7) 0.0324(7) 0.0377(7) -0.0008(5) 0.0062(6) -0.0013(6)
    N4 0.0367(8) 0.0466(8) 0.0422(8) -0.0037(6) 0.0091(6) -0.0074(7)
    N5 0.0432(9) 0.0849(14) 0.0554(11) -0.0078(9) 0.0050(8) -0.0060(10)
    N6 0.0698(13) 0.0799(14) 0.0540(11) -0.0014(11) 0.0079(9) 0.0014(10)
    C1 0.0360(9) 0.0327(8) 0.0553(11) 0.0017(7) 0.0033(8) -0.0092(7)
    C2 0.0339(9) 0.0408(9) 0.0524(11) 0.0025(7) 0.0029(8) -0.0083(8)
    C3 0.0400(9) 0.0413(9) 0.0335(8) -0.0079(7) 0.0069(7) -0.0032(7)
    C4 0.0525(10) 0.0340(8) 0.0365(9) -0.0024(7) 0.0098(8) -0.0069(7)
    C5 0.0423(9) 0.0345(8) 0.0381(9) 0.0054(7) 0.0129(7) -0.0010(7)
    C6 0.0511(11) 0.0491(11) 0.0462(11) -0.0129(9) 0.0037(9) -0.0101(8)
    C7 0.0375(9) 0.0322(8) 0.0410(9) 0.0028(7) 0.0061(7) -0.0008(7)
    C8 0.0492(10) 0.0351(8) 0.0388(9) 0.0023(7) 0.0081(8) 0.0037(7)
    C9 0.0370(9) 0.0373(9) 0.0394(9) -0.0036(7) 0.0086(7) -0.0043(7)
    C10 0.0399(9) 0.0395(9) 0.0454(10) 0.0090(7) 0.0083(8) -0.0012(7)
    C11 0.0413(9) 0.0385(9) 0.0416(9) 0.0070(7) 0.0063(7) 0.0046(7)
    C12 0.0593(12) 0.0405(10) 0.0461(10) -0.0002(8) 0.0204(9) -0.0002(8)
    C13 0.0309(8) 0.0272(7) 0.0385(8) -0.0034(6) 0.0094(6) -0.0041(6)
    C14 0.0328(8) 0.0256(7) 0.0491(9) 0.0022(6) 0.0085(7) 0.0036(7)
    C15 0.0274(8) 0.0311(8) 0.0490(10) 0.0002(6) 0.0066(7) 0.0018(7)
    C16 0.0313(8) 0.0270(7) 0.0371(8) -0.0027(6) 0.0085(6) -0.0013(6)
    C17 0.0348(8) 0.0334(8) 0.0402(9) 0.0005(6) 0.0037(7) 0.0061(7)
    C18 0.0287(8) 0.0367(8) 0.0417(9) -0.0014(6) 0.0029(7) 0.0006(7)
    C19 0.0357(8) 0.0313(8) 0.0373(8) -0.0059(6) 0.0091(7) -0.0045(6)
    C20 0.0351(8) 0.0279(8) 0.0431(9) -0.0031(6) 0.0111(7) -0.0022(7)
    C21 0.0549(12) 0.0891(17) 0.0432(11) -0.0147(12) 0.0025(9) -0.0012(11)
    C22 0.0608(13) 0.0814(16) 0.0392(10) -0.0156(12) 0.0096(9) -0.0062(10)
    C23 0.0451(11) 0.0778(14) 0.0426(10) -0.0173(10) 0.0114(8) -0.0015(10)
    C24 0.0549(13) 0.0956(18) 0.0397(11) -0.0098(12) 0.0045(9) -0.0071(11)
    C25 0.0539(13) 0.0950(19) 0.0515(13) -0.0069(13) 0.0057(10) -0.0186(12)
    C26 0.0637(14) 0.0843(17) 0.0420(11) -0.0127(12) 0.0102(10) 0.0050(11)
_geom_special_details     .
loop_
    _geom_bond_atom_site_label_1
    _geom_bond_atom_site_label_2
    _geom_bond_site_symmetry_1
    _geom_bond_site_symmetry_2
    _geom_bond_distance
    _geom_bond_publ_flag
    Zn1 O1 . . 1.9088(14) no
    Zn1 O3 . 2_456 1.9501(13) no
    Zn1 N1 . . 2.0289(13) no
    Zn1 N3 . . 2.0327(15) no
    O1 C19 . . 1.279(2) no
    O2 C19 . . 1.226(2) no
    O3 C20 . . 1.2713(19) no
    O4 C20 . . 1.245(2) no
    O5 N2 . . 1.385(3) no
    O6 N4 . . 1.393(3) no
    O7 N6 . . 1.388(4) no
    N1 C1 . . 1.342(3) no
    N1 C5 . . 1.336(2) no
    N2 C6 . . 1.267(3) no
    N3 C7 . . 1.336(3) no
    N3 C11 . . 1.344(3) no
    N4 C12 . . 1.258(3) no
    N5 C21 . . 1.339(4) no
    N5 C25 . . 1.337(3) no
    N6 C26 . . 1.262(4) no
    C1 C2 . . 1.369(3) no
    C2 C3 . . 1.390(3) no
    C3 C4 . . 1.385(3) no
    C3 C6 . . 1.464(3) no
    C4 C5 . . 1.381(3) no
    C7 C8 . . 1.375(3) no
    C8 C9 . . 1.386(3) no
    C9 C10 . . 1.385(3) no
    C9 C12 . . 1.467(3) no
    C10 C11 . . 1.378(3) no
    C13 C14 . . 1.390(3) no
    C13 C18 . . 1.384(3) no
    C13 C19 . . 1.502(3) no
    C14 C15 . . 1.383(3) no
    C15 C16 . . 1.387(3) no
    C16 C17 . . 1.388(3) no
    C16 C20 . . 1.500(3) no
    C17 C18 . . 1.383(3) no
    C21 C22 . . 1.366(4) no
    C22 C23 . . 1.394(3) no
    C23 C24 . . 1.389(4) no
    C23 C26 . . 1.453(4) no
    C24 C25 . . 1.368(4) no
    O5 H3 . . 0.89(4) no
    O6 H9 . . 0.81(3) no
    O7 H13 . . 0.78(4) no
    C1 H1 . . 0.930 no
    C2 H2 . . 0.930 no
    C4 H4 . . 0.930 no
    C5 H5 . . 0.930 no
    C6 H6 . . 0.930 no
    C7 H7 . . 0.930 no
    C8 H8 . . 0.930 no
    C10 H10 . . 0.930 no
    C11 H11 . . 0.930 no
    C12 H12 . . 0.930 no
    C14 H14 . . 0.930 no
    C15 H15 . . 0.930 no
    C17 H17 . . 0.930 no
    C18 H18 . . 0.930 no
    C21 H21 . . 0.930 no
    C22 H22 . . 0.930 no
    C24 H24 . . 0.930 no
    C25 H25 . . 0.930 no
    C26 H26 . . 0.930 no
loop_
    _geom_angle_atom_site_label_1
    _geom_angle_atom_site_label_2
    _geom_angle_atom_site_label_3
    _geom_angle_site_symmetry_1
    _geom_angle_site_symmetry_2
    _geom_angle_site_symmetry_3
    _geom_angle
    _geom_angle_publ_flag
    O1 Zn1 O3 . . 2_456 103.92(6) no
    O1 Zn1 N1 . . . 116.51(6) no
    O1 Zn1 N3 . . . 120.49(6) no
    O3 Zn1 N1 2_456 . . 102.30(6) no
    O3 Zn1 N3 2_456 . . 107.02(6) no
    N1 Zn1 N3 . . . 104.77(6) no
    Zn1 O1 C19 . . . 114.91(12) no
    Zn1 O3 C20 2_446 . . 119.68(10) no
    Zn1 N1 C1 . . . 118.72(11) no
    Zn1 N1 C5 . . . 123.01(11) no
    C1 N1 C5 . . . 117.62(14) no
    O5 N2 C6 . . . 112.76(18) no
    Zn1 N3 C7 . . . 117.37(12) no
    Zn1 N3 C11 . . . 124.92(11) no
    C7 N3 C11 . . . 117.63(15) no
    O6 N4 C12 . . . 111.28(16) no
    C21 N5 C25 . . . 116.0(3) no
    O7 N6 C26 . . . 111.6(2) no
    N1 C1 C2 . . . 123.64(16) no
    C1 C2 C3 . . . 118.85(16) no
    C2 C3 C4 . . . 117.76(16) no
    C2 C3 C6 . . . 121.03(17) no
    C4 C3 C6 . . . 121.21(17) no
    C3 C4 C5 . . . 119.86(16) no
    N1 C5 C4 . . . 122.24(16) no
    N2 C6 C3 . . . 119.17(18) no
    N3 C7 C8 . . . 122.69(16) no
    C7 C8 C9 . . . 119.84(16) no
    C8 C9 C10 . . . 117.54(17) no
    C8 C9 C12 . . . 118.92(16) no
    C10 C9 C12 . . . 123.51(16) no
    C9 C10 C11 . . . 119.41(17) no
    N3 C11 C10 . . . 122.85(16) no
    N4 C12 C9 . . . 121.54(18) no
    C14 C13 C18 . . . 119.43(15) no
    C14 C13 C19 . . . 119.41(14) no
    C18 C13 C19 . . . 121.06(14) no
    C13 C14 C15 . . . 120.75(14) no
    C14 C15 C16 . . . 119.66(15) no
    C15 C16 C17 . . . 119.55(15) no
    C15 C16 C20 . . . 120.58(14) no
    C17 C16 C20 . . . 119.74(14) no
    C16 C17 C18 . . . 120.65(15) no
    C13 C18 C17 . . . 119.87(15) no
    O1 C19 O2 . . . 124.31(16) no
    O1 C19 C13 . . . 114.32(14) no
    O2 C19 C13 . . . 121.36(15) no
    O3 C20 O4 . . . 124.72(15) no
    O3 C20 C16 . . . 115.58(14) no
    O4 C20 C16 . . . 119.68(14) no
    N5 C21 C22 . . . 124.4(2) no
    C21 C22 C23 . . . 119.2(2) no
    C22 C23 C24 . . . 116.8(3) no
    C22 C23 C26 . . . 122.5(2) no
    C24 C23 C26 . . . 120.69(19) no
    C23 C24 C25 . . . 119.9(2) no
    N5 C25 C24 . . . 123.7(3) no
    N6 C26 C23 . . . 120.4(2) no
    N2 O5 H3 . . . 102(3) no
    N4 O6 H9 . . . 103(2) no
    N6 O7 H13 . . . 104(3) no
    N1 C1 H1 . . . 118.183 no
    C2 C1 H1 . . . 118.181 no
    C1 C2 H2 . . . 120.577 no
    C3 C2 H2 . . . 120.575 no
    C3 C4 H4 . . . 120.076 no
    C5 C4 H4 . . . 120.063 no
    N1 C5 H5 . . . 118.876 no
    C4 C5 H5 . . . 118.881 no
    N2 C6 H6 . . . 120.410 no
    C3 C6 H6 . . . 120.420 no
    N3 C7 H7 . . . 118.651 no
    C8 C7 H7 . . . 118.656 no
    C7 C8 H8 . . . 120.074 no
    C9 C8 H8 . . . 120.082 no
    C9 C10 H10 . . . 120.301 no
    C11 C10 H10 . . . 120.286 no
    N3 C11 H11 . . . 118.577 no
    C10 C11 H11 . . . 118.577 no
    N4 C12 H12 . . . 119.234 no
    C9 C12 H12 . . . 119.230 no
    C13 C14 H14 . . . 119.625 no
    C15 C14 H14 . . . 119.627 no
    C14 C15 H15 . . . 120.158 no
    C16 C15 H15 . . . 120.177 no
    C16 C17 H17 . . . 119.676 no
    C18 C17 H17 . . . 119.670 no
    C13 C18 H18 . . . 120.059 no
    C17 C18 H18 . . . 120.071 no
    N5 C21 H21 . . . 117.814 no
    C22 C21 H21 . . . 117.818 no
    C21 C22 H22 . . . 120.395 no
    C23 C22 H22 . . . 120.411 no
    C23 C24 H24 . . . 120.064 no
    C25 C24 H24 . . . 120.069 no
    N5 C25 H25 . . . 118.127 no
    C24 C25 H25 . . . 118.128 no
    N6 C26 H26 . . . 119.823 no
    C23 C26 H26 . . . 119.820 no
loop_
    _geom_torsion_atom_site_label_1
    _geom_torsion_atom_site_label_2
    _geom_torsion_atom_site_label_3
    _geom_torsion_atom_site_label_4
    _geom_torsion_site_symmetry_1
    _geom_torsion_site_symmetry_2
    _geom_torsion_site_symmetry_3
    _geom_torsion_site_symmetry_4
    _geom_torsion
    _geom_torsion_publ_flag
    O1 Zn1 O3 C20 . . 2_456 2_456 -51.57(11) no
    O3 Zn1 O1 C19 2_456 . . . -177.30(8) no
    O1 Zn1 N1 C1 . . . . 84.68(11) no
    O1 Zn1 N1 C5 . . . . -104.80(11) no
    N1 Zn1 O1 C19 . . . . -65.65(10) no
    O1 Zn1 N3 C7 . . . . 122.99(9) no
    O1 Zn1 N3 C11 . . . . -60.34(11) no
    N3 Zn1 O1 C19 . . . . 62.98(10) no
    O3 Zn1 N1 C1 2_456 . . . -162.75(9) no
    O3 Zn1 N1 C5 2_456 . . . 7.77(12) no
    N1 Zn1 O3 C20 . . 2_456 2_456 -173.22(10) no
    O3 Zn1 N3 C7 2_456 . . . 4.81(10) no
    O3 Zn1 N3 C11 2_456 . . . -178.51(9) no
    N3 Zn1 O3 C20 . . 2_456 2_456 76.92(11) no
    N1 Zn1 N3 C7 . . . . -103.31(9) no
    N1 Zn1 N3 C11 . . . . 73.36(11) no
    N3 Zn1 N1 C1 . . . . -51.20(10) no
    N3 Zn1 N1 C5 . . . . 119.32(10) no
    Zn1 O1 C19 O2 . . . . 3.1(2) no
    Zn1 O1 C19 C13 . . . . -176.10(8) no
    Zn1 O3 C20 O4 2_446 . . . -22.5(3) no
    Zn1 O3 C20 C16 2_446 . . . 156.16(9) no
    Zn1 N1 C1 C2 . . . . 169.39(12) no
    Zn1 N1 C5 C4 . . . . -170.06(10) no
    C1 N1 C5 C4 . . . . 0.6(3) no
    C5 N1 C1 C2 . . . . -1.6(3) no
    O5 N2 C6 C3 . . . . -179.56(15) no
    Zn1 N3 C7 C8 . . . . 175.10(10) no
    Zn1 N3 C11 C10 . . . . -174.78(10) no
    C7 N3 C11 C10 . . . . 1.9(3) no
    C11 N3 C7 C8 . . . . -1.8(3) no
    O6 N4 C12 C9 . . . . 178.33(14) no
    C21 N5 C25 C24 . . . . 0.9(4) no
    C25 N5 C21 C22 . . . . -1.9(4) no
    O7 N6 C26 C23 . . . . 178.2(2) no
    N1 C1 C2 C3 . . . . 1.1(3) no
    C1 C2 C3 C4 . . . . 0.4(3) no
    C1 C2 C3 C6 . . . . -179.20(16) no
    C2 C3 C4 C5 . . . . -1.4(3) no
    C2 C3 C6 N2 . . . . -11.0(3) no
    C4 C3 C6 N2 . . . . 169.38(16) no
    C6 C3 C4 C5 . . . . 178.20(15) no
    C3 C4 C5 N1 . . . . 1.0(3) no
    N3 C7 C8 C9 . . . . 0.5(3) no
    C7 C8 C9 C10 . . . . 0.8(3) no
    C7 C8 C9 C12 . . . . 179.15(14) no
    C8 C9 C10 C11 . . . . -0.7(3) no
    C8 C9 C12 N4 . . . . -164.73(16) no
    C10 C9 C12 N4 . . . . 13.5(3) no
    C12 C9 C10 C11 . . . . -179.00(15) no
    C9 C10 C11 N3 . . . . -0.6(3) no
    C14 C13 C18 C17 . . . . 0.8(3) no
    C18 C13 C14 C15 . . . . -2.2(3) no
    C14 C13 C19 O1 . . . . 25.0(2) no
    C14 C13 C19 O2 . . . . -154.27(14) no
    C19 C13 C14 C15 . . . . 174.36(13) no
    C18 C13 C19 O1 . . . . -158.55(14) no
    C18 C13 C19 O2 . . . . 22.2(3) no
    C19 C13 C18 C17 . . . . -175.65(13) no
    C13 C14 C15 C16 . . . . 0.9(3) no
    C14 C15 C16 C17 . . . . 1.7(3) no
    C14 C15 C16 C20 . . . . -174.19(14) no
    C15 C16 C17 C18 . . . . -3.0(3) no
    C15 C16 C20 O3 . . . . 8.3(3) no
    C15 C16 C20 O4 . . . . -172.96(15) no
    C17 C16 C20 O3 . . . . -167.49(14) no
    C17 C16 C20 O4 . . . . 11.2(3) no
    C20 C16 C17 C18 . . . . 172.87(14) no
    C16 C17 C18 C13 . . . . 1.8(3) no
    N5 C21 C22 C23 . . . . 1.4(4) no
    C21 C22 C23 C24 . . . . 0.2(4) no
    C21 C22 C23 C26 . . . . -178.39(19) no
    C22 C23 C24 C25 . . . . -1.0(4) no
    C22 C23 C26 N6 . . . . -9.1(4) no
    C24 C23 C26 N6 . . . . 172.4(2) no
    C26 C23 C24 C25 . . . . 177.53(19) no
    C23 C24 C25 N5 . . . . 0.5(4) no
loop_
    _geom_hbond_atom_site_label_D
    _geom_hbond_atom_site_label_H
    _geom_hbond_atom_site_label_A
    _geom_hbond_site_symmetry_D
    _geom_hbond_site_symmetry_H
    _geom_hbond_site_symmetry_A
    _geom_hbond_distance_DH
    _geom_hbond_distance_HA
    _geom_hbond_distance_DA
    _geom_hbond_angle_DHA
    _geom_hbond_publ_flag
    O5 H3 N5 . . 1_655 0.89(5) 1.81(4) 2.692(3) 172(4) y
    O6 H9 O4 . . 4_654 0.81(3) 1.94(3) 2.752(3) 177(3) y
    O7 H13 O4 . . 1_655 0.77(4) 2.07(4) 2.800(3) 158(4) y
_iucr_refine_instructions_details
;
TITL 101127
CELL  0.71070 7.58270 15.83130 21.90570 90.000 98.516 90.000
ZERR  4 0.00250 0.00540 0.00770 0.000 0.003 0.000
LATT 1
SYMM    -X, .50+Y, .50-Z
SFAC C H N O ZN
UNIT 104 88 24 28 4
SHEL 99999.000000 0.000000
L.S. 20
FMAP 2
PLAN -25
WPDB -2
HTAB
BOND $H
CONF
LIST 4
TEMP 20.1
ACTA
SIZE 0.600 0.400 0.150
WGHT    0.039500    0.850500
FVAR       0.53113
ZN1   5   -0.064509    0.622158    0.714672    11.00000    0.02747    0.02856 =
         0.03936    0.00241    0.00831    0.00125
O1    4   -0.218827    0.545289    0.748177    11.00000    0.04293    0.03062 =
         0.05979    0.00385    0.02046   -0.00383
O2    4    0.005143    0.454105    0.760696    11.00000    0.03256    0.04962 =
         0.07302    0.00679    0.01652   -0.00275
O3    4   -0.793882    0.224994    0.799798    11.00000    0.03300    0.03169 =
         0.06116    0.00046    0.00500   -0.00673
O4    4   -0.582724    0.164158    0.867191    11.00000    0.04876    0.03613 =
         0.05713    0.01260    0.00770   -0.00584
O5    4    0.925607    0.742801    0.911038    11.00000    0.04779    0.07932 =
         0.06522   -0.02201   -0.00486   -0.01850
O6    4    0.353368    0.502536    0.391955    11.00000    0.06298    0.04670 =
         0.05358   -0.01022    0.02811   -0.00165
O7    4    0.464977    0.240247    0.983878    11.00000    0.11440    0.08467 =
         0.06202    0.00181   -0.00301    0.01316
N1    3    0.152252    0.662755    0.772806    11.00000    0.03268    0.03110 =
         0.03821    0.00010    0.00657    0.00050
N2    3    0.774219    0.703777    0.880549    11.00000    0.04160    0.06496 =
         0.04280   -0.01382    0.00106   -0.01465
N3    3    0.029107    0.594690    0.634677    11.00000    0.02933    0.03240 =
         0.03773   -0.00128    0.00615   -0.00075
N4    3    0.301938    0.496155    0.450259    11.00000    0.03668    0.04655 =
         0.04222   -0.00737    0.00907   -0.00369
N5    3    0.115557    0.603831    0.948855    11.00000    0.04318    0.08495 =
         0.05539   -0.00598    0.00497   -0.00782
N6    3    0.364045    0.308847    0.959586    11.00000    0.06977    0.07995 =
         0.05397    0.00139    0.00789   -0.00144
C1    1    0.299940    0.614851    0.780184    11.00000    0.03600    0.03271 =
         0.05534   -0.00924    0.00327    0.00167
AFIX  43
H1    2    0.292118    0.560458    0.763972    11.00000   -1.20000
AFIX   0
C2    1    0.461390    0.641613    0.810239    11.00000    0.03390    0.04075 =
         0.05241   -0.00829    0.00288    0.00248
AFIX  43
H2    2    0.560668    0.606492    0.813568    11.00000   -1.20000
AFIX   0
C3    1    0.474412    0.722193    0.835703    11.00000    0.04003    0.04131 =
         0.03349   -0.00316    0.00686   -0.00792
C4    1    0.321435    0.771156    0.829506    11.00000    0.05246    0.03402 =
         0.03654   -0.00689    0.00985   -0.00242
AFIX  43
H4    2    0.324672    0.824908    0.846762    11.00000   -1.20000
AFIX   0
C5    1    0.164070    0.740001    0.797649    11.00000    0.04225    0.03448 =
         0.03811   -0.00104    0.01287    0.00537
AFIX  43
H5    2    0.062886    0.773945    0.793344    11.00000   -1.20000
AFIX   0
C6    1    0.644498    0.754301    0.867633    11.00000    0.05111    0.04906 =
         0.04619   -0.01010    0.00374   -0.01288
AFIX  43
H6    2    0.657146    0.811072    0.878298    11.00000   -1.20000
AFIX   0
C7    1   -0.004887    0.650167    0.588448    11.00000    0.03751    0.03221 =
         0.04100   -0.00075    0.00606    0.00282
AFIX  43
H7    2   -0.077040    0.696415    0.593418    11.00000   -1.20000
AFIX   0
C8    1    0.062444    0.641673    0.533831    11.00000    0.04924    0.03512 =
         0.03875    0.00371    0.00811    0.00227
AFIX  43
H8    2    0.036410    0.681918    0.502882    11.00000   -1.20000
AFIX   0
C9    1    0.169198    0.572994    0.525015    11.00000    0.03698    0.03733 =
         0.03944   -0.00430    0.00856   -0.00360
C10   1    0.201637    0.514515    0.572400    11.00000    0.03991    0.03954 =
         0.04538   -0.00120    0.00833    0.00897
AFIX  43
H10   2    0.271452    0.467180    0.568175    11.00000   -1.20000
AFIX   0
C11   1    0.129556    0.527107    0.625830    11.00000    0.04135    0.03846 =
         0.04159    0.00464    0.00627    0.00696
AFIX  43
H11   2    0.151350    0.487110    0.657132    11.00000   -1.20000
AFIX   0
C12   1    0.237502    0.564564    0.466071    11.00000    0.05933    0.04046 =
         0.04614   -0.00019    0.02037   -0.00018
AFIX  43
H12   2    0.233059    0.610884    0.439777    11.00000   -1.20000
AFIX   0
C13   1   -0.276449    0.411480    0.786075    11.00000    0.03095    0.02719 =
         0.03848   -0.00410    0.00936   -0.00340
C14   1   -0.458619    0.420115    0.766798    11.00000    0.03277    0.02557 =
         0.04910    0.00355    0.00852    0.00224
AFIX  43
H14   2   -0.501222    0.466747    0.743308    11.00000   -1.20000
AFIX   0
C15   1   -0.577190    0.360175    0.782146    11.00000    0.02740    0.03105 =
         0.04904    0.00180    0.00660    0.00019
AFIX  43
H15   2   -0.698691    0.366048    0.768548    11.00000   -1.20000
AFIX   0
C16   1   -0.513999    0.291220    0.817934    11.00000    0.03133    0.02699 =
         0.03706   -0.00134    0.00846   -0.00269
C17   1   -0.332869    0.284383    0.839229    11.00000    0.03477    0.03340 =
         0.04016    0.00608    0.00367    0.00049
AFIX  43
H17   2   -0.290942    0.239609    0.864817    11.00000   -1.20000
AFIX   0
C18   1   -0.214122    0.343473    0.822783    11.00000    0.02870    0.03674 =
         0.04168    0.00055    0.00286   -0.00142
AFIX  43
H18   2   -0.092619    0.337545    0.836354    11.00000   -1.20000
AFIX   0
C19   1   -0.149883    0.473312    0.763780    11.00000    0.03567    0.03134 =
         0.03728   -0.00453    0.00911   -0.00594
C20   1   -0.637601    0.221335    0.830153    11.00000    0.03513    0.02792 =
         0.04308   -0.00217    0.01110   -0.00314
C21   1    0.120620    0.542020    0.907399    11.00000    0.05493    0.08911 =
         0.04322   -0.00119    0.00246   -0.01474
AFIX  43
H21   2    0.065783    0.551832    0.867176    11.00000   -1.20000
AFIX   0
C22   1    0.200932    0.465554    0.920257    11.00000    0.06083    0.08145 =
         0.03919   -0.00616    0.00957   -0.01555
AFIX  43
H22   2    0.202262    0.425530    0.889253    11.00000   -1.20000
AFIX   0
C23   1    0.280897    0.448220    0.980420    11.00000    0.04506    0.07783 =
         0.04264   -0.00152    0.01136   -0.01731
C24   1    0.272581    0.511291    1.023958    11.00000    0.05492    0.09564 =
         0.03970   -0.00708    0.00449   -0.00975
AFIX  43
H24   2    0.322237    0.502472    1.064881    11.00000   -1.20000
AFIX   0
C25   1    0.191180    0.586442    1.006529    11.00000    0.05391    0.09498 =
         0.05153   -0.01858    0.00571   -0.00693
AFIX  43
H25   2    0.188316    0.627779    1.036531    11.00000   -1.20000
AFIX   0
C26   1    0.372954    0.369274    0.997509    11.00000    0.06371    0.08429 =
         0.04195    0.00498    0.01020   -0.01273
AFIX  43
H26   2    0.438784    0.363243    1.036598    11.00000   -1.20000
AFIX   0
H3    2    0.990225    0.699172    0.927074    11.00000    0.13069
H9    2    0.375592    0.454032    0.384119    11.00000    0.07466
H13   2    0.455755    0.207596    0.957212    11.00000    0.10506
HKLF 4
REM  101127
REM R1 =  0.0296 for   5402 Fo > 4sig(Fo)  and  0.0334 for all   5922 data
REM    373 parameters refined using      0 restraints
END
WGHT      0.0395      0.8506
REM Highest difference peak  0.342,  deepest hole -0.269,  1-sigma level  0.042
Q1    1   0.1962  0.6213  0.8587  11.00000  0.05    0.34
Q2    1   0.0607  0.6349  0.7846  11.00000  0.05    0.33
Q3    1  -0.5696  0.2653  0.8277  11.00000  0.05    0.28
Q4    1  -0.2148  0.4396  0.7776  11.00000  0.05    0.26
Q5    1  -0.3578  0.4138  0.7739  11.00000  0.05    0.25
Q6    1  -0.2623  0.3669  0.7924  11.00000  0.05    0.24
Q7    1  -0.4358  0.2925  0.8345  11.00000  0.05    0.22
Q8    1   0.1097  0.6029  0.5316  11.00000  0.05    0.22
Q9    1   0.0127  0.6126  0.6680  11.00000  0.05    0.21
Q10   1  -0.1512  0.6882  0.6919  11.00000  0.05    0.21
Q11   1   0.1436  0.6172  0.5386  11.00000  0.05    0.21
Q12   1   0.5492  0.7373  0.8491  11.00000  0.05    0.21
Q13   1  -0.5075  0.3808  0.7680  11.00000  0.05    0.20
Q14   1  -0.5392  0.3233  0.8038  11.00000  0.05    0.20
Q15   1   0.2021  0.5657  0.4993  11.00000  0.05    0.20
Q16   1   0.4602  0.6898  0.8213  11.00000  0.05    0.20
Q17   1   0.3910  0.6367  0.7880  11.00000  0.05    0.19
Q18   1   0.2074  0.5578  0.5536  11.00000  0.05    0.18
Q19   1   0.1057  0.4981  0.9221  11.00000  0.05    0.18
Q20   1   0.4138  0.7450  0.8350  11.00000  0.05    0.18
Q21   1   0.2892  0.4016  0.9895  11.00000  0.05    0.18
Q22   1  -0.2787  0.3181  0.8346  11.00000  0.05    0.18
Q23   1   0.0688  0.5658  0.6278  11.00000  0.05    0.17
Q24   1   0.0506  0.6402  0.9422  11.00000  0.05    0.17
Q25   1   0.0249  0.6259  0.6206  11.00000  0.05    0.17
;
