# Supplementary material for: catena-Poly[[[bis­(4-pyridine­aldoxime-κN 1)zinc]-μ-benzene-1,4-dicarboxyl­ato-κ2 O 1:O 4] 4-pyridine­aldoxime monosolvate]
Source: Acta Crystallogr Sect E Struct Rep Online. 2013 Mar 16;69(Pt 4):m216. doi: 10.1107/S1600536813006107 (PMC3629492; doi:10.1107/S1600536813006107)
Supplement: Supplementary file 2 [file e-69-0m216-Isup2.hkl]

# 
# h,k,l, Fc-squared, Fo-squared, sigma(Fo-squared) and status flag 
# 
data_I
_shelx_title ' 101127' 
_shelx_refln_list_code          4 
_shelx_F_calc_maximum      190.62 
_exptl_crystal_F_000      1224.00 
_reflns_d_resolution_high  0.7702 
 
loop_ 
 _symmetry_equiv_pos_as_xyz 
 'x, y, z' 
 '-x, y+1/2, -z+1/2' 
 '-x, -y, -z' 
 'x, -y-1/2, z-1/2' 
 
_cell_length_a     7.5827 
_cell_length_b    15.8313 
_cell_length_c    21.9057 
_cell_angle_alpha  90.000 
_cell_angle_beta   98.516 
_cell_angle_gamma  90.000 
 
_shelx_F_squared_multiplier     1.000 
 
loop_ 
 _refln_index_h 
 _refln_index_k 
 _refln_index_l 
 _refln_F_squared_calc 
 _refln_F_squared_meas 
 _refln_F_squared_sigma 
 _refln_observed_status 
   4   0   0      324.85      402.05     10.83 o 
   5   0   0       26.95       23.17      4.72 o 
   6   0   0       58.78       48.05      6.21 o 
   7   0   0     1485.07     1500.91     29.96 o 
   8   0   0     1007.40     1042.78     25.35 o 
   9   0   0      140.70      144.10     12.70 o 
   1   1   0      382.68      484.48     11.68 o 
   2   1   0     3079.95     3213.14     23.55 o 
   3   1   0     8638.62     8729.42     30.54 o 
   4   1   0      944.30      828.83      9.37 o 
   5   1   0     3012.36     3003.36     26.47 o 
   6   1   0     3448.15     3382.88     50.80 o 
   7   1   0      204.92      202.42      8.05 o 
   8   1   0      105.02       98.27      7.53 o 
   9   1   0      158.41      158.55      9.70 o 
   1   2   0    15988.29    16061.38     86.93 o 
   2   2   0    10059.18    10053.36     55.25 o 
   3   2   0        6.99        9.93      1.09 o 
   4   2   0      491.00      525.38      7.41 o 
   5   2   0        0.86        1.66      1.45 o 
   6   2   0        8.28        8.19      2.76 o 
   7   2   0      925.76      840.91     16.22 o 
   8   2   0       17.64       18.31      3.89 o 
   9   2   0        1.11        4.15      3.57 o 
   1   3   0     9093.59     9176.65     36.54 o 
   2   3   0      290.04      361.28      4.05 o 
   3   3   0      534.12      477.33      5.85 o 
   4   3   0     3511.04     3661.04     31.47 o 
   5   3   0      603.73      578.72     13.55 o 
   6   3   0      435.76      405.27     11.60 o 
   7   3   0       62.28       53.02      6.14 o 
   8   3   0        9.03       11.74      3.50 o 
   9   3   0      234.38      256.94     11.53 o 
   0   4   0      581.55      558.19      6.82 o 
   1   4   0    13658.69    13404.61     60.36 o 
   2   4   0    20049.24    20464.49    137.36 o 
   3   4   0     1110.59     1158.23     10.62 o 
   4   4   0       15.07       16.34      1.61 o 
   5   4   0      118.60      114.57      3.82 o 
   6   4   0     3612.05     3781.96     48.30 o 
   7   4   0      148.15      155.13      7.65 o 
   8   4   0      996.39     1007.85     17.89 o 
   9   4   0      385.48      438.03     13.81 o 
   1   5   0      126.69      100.15      2.73 o 
   2   5   0       75.21       39.32      1.97 o 
   3   5   0     5877.78     5688.13     29.22 o 
   4   5   0      781.84      675.76      8.82 o 
   5   5   0      133.91      116.98      3.40 o 
   6   5   0        8.98        4.05      2.00 o 
   7   5   0       21.15       17.83      3.44 o 
   8   5   0      202.66      194.29     11.95 o 
   9   5   0       22.20       23.63      4.82 o 
   0   6   0     1012.83     1024.39     13.40 o 
   1   6   0      617.57      655.41      9.10 o 
   2   6   0      156.85      135.38      4.92 o 
   3   6   0      117.82      107.09      3.63 o 
   4   6   0      503.02      477.85      6.43 o 
   5   6   0      366.69      353.29      5.99 o 
   6   6   0        0.57        5.68      2.05 o 
   7   6   0      147.44      138.39      9.84 o 
   8   6   0       19.53       16.52      5.12 o 
   9   6   0       18.30       15.94      4.26 o 
   1   7   0        3.09        2.71      1.30 o 
   2   7   0     5703.89     5814.83     30.79 o 
   3   7   0     5769.84     5797.10     32.95 o 
   4   7   0     1962.71     1862.09     18.60 o 
   5   7   0      197.56      196.59      4.88 o 
   6   7   0      434.31      403.12     10.35 o 
   7   7   0        1.42        3.11      4.17 o 
   8   7   0       65.94       63.39      7.13 o 
   9   7   0       23.03       22.43      4.94 o 
   0   8   0    14784.38    14847.05     82.25 o 
   1   8   0     2447.82     2286.82     20.65 o 
   2   8   0     3139.55     3252.04     21.77 o 
   3   8   0     1833.38     1954.78     15.77 o 
   4   8   0      776.31      776.55      9.67 o 
   5   8   0     1494.12     1547.23     18.22 o 
   6   8   0      607.60      625.14     19.67 o 
   7   8   0      856.26      881.61     16.04 o 
   8   8   0     1138.50     1175.38     24.07 o 
   1   9   0      588.70      588.00      9.01 o 
   2   9   0       23.37        8.51      1.68 o 
   3   9   0     1271.06     1209.37     12.24 o 
   4   9   0     1057.77     1049.45     21.93 o 
   5   9   0     1506.61     1495.31     16.26 o 
   6   9   0      422.22      399.16     10.42 o 
   7   9   0       59.04       59.92      7.13 o 
   8   9   0       12.58        6.65      5.21 o 
   0  10   0      467.32      552.02     12.11 o 
   1  10   0      227.78      219.57      5.26 o 
   2  10   0      224.78      184.24      4.78 o 
   3  10   0      544.35      516.46      7.35 o 
   4  10   0       10.32       11.73      2.17 o 
   5  10   0      720.10      759.62     11.45 o 
   6  10   0        5.87        8.56      3.87 o 
   7  10   0      106.79       93.47      9.18 o 
   8  10   0        7.29       14.17      4.78 o 
   1  11   0      632.18      687.48      9.21 o 
   2  11   0     2075.14     2100.50     19.84 o 
   3  11   0      349.37      331.40      6.58 o 
   4  11   0      213.93      214.83      7.00 o 
   5  11   0     1002.14     1048.79     18.41 o 
   6  11   0      646.84      681.03     16.26 o 
   7  11   0      113.84      109.30      9.55 o 
   8  11   0       62.68       58.83      8.97 o 
   0  12   0     1741.75     1742.88     24.04 o 
   1  12   0     2299.74     2331.29     21.17 o 
   2  12   0     1216.23     1218.66     12.29 o 
   3  12   0      244.26      243.65      7.34 o 
   4  12   0      108.76      105.94      5.05 o 
   5  12   0      261.59      268.00     32.03 o 
   6  12   0      466.16      444.43     12.75 o 
   7  12   0      887.22      965.99     22.01 o 
   1  13   0     1242.32     1244.94     12.35 o 
   2  13   0     1160.15     1175.07     16.77 o 
   3  13   0       81.87       94.69      5.94 o 
   4  13   0       36.73       41.65      3.88 o 
   5  13   0      199.06      178.96      8.45 o 
   6  13   0      144.04      139.31      8.38 o 
   7  13   0        6.66       10.72      3.86 o 
   0  14   0      152.46      161.87      7.98 o 
   1  14   0     1331.92     1324.49     17.82 o 
   2  14   0        6.94        6.52      1.86 o 
   3  14   0        1.17        6.43      3.13 o 
   4  14   0      161.12      143.61      9.16 o 
   5  14   0       11.29        7.17      3.98 o 
   6  14   0       48.31       65.79      7.00 o 
   7  14   0        7.00       11.52      6.83 o 
   1  15   0     1103.06     1099.25     16.45 o 
   2  15   0      777.99      806.08     21.37 o 
   3  15   0      692.96      715.69     15.45 o 
   4  15   0      561.35      558.29     12.07 o 
   5  15   0      527.58      531.90     14.03 o 
   6  15   0      118.71      104.40      8.17 o 
   0  16   0       45.85       58.65     17.35 o 
   1  16   0      468.59      466.62     12.37 o 
   2  16   0      200.40      199.42      7.79 o 
   3  16   0      405.85      389.74     10.61 o 
   4  16   0       47.96       36.89      5.01 o 
   5  16   0      202.38      176.05      9.89 o 
   6  16   0      354.65      382.80     13.36 o 
   1  17   0        3.69        6.97      3.31 o 
   2  17   0       23.12       30.54      5.35 o 
   3  17   0      276.09      280.96     13.61 o 
   4  17   0      596.61      623.75     15.96 o 
   5  17   0        4.33        6.87      3.57 o 
   0  18   0      145.85      151.02     13.71 o 
   1  18   0        1.79       12.50      3.59 o 
   2  18   0       61.39       69.69      6.96 o 
   3  18   0      136.30      110.57     11.50 o 
   4  18   0        0.01       -2.32      4.53 o 
   1  19   0        3.93       15.13      4.41 o 
   2  19   0      241.76      264.46     16.25 o 
   3  19   0      456.32      488.28     21.09 o 
   0  20   0      309.15      306.54     18.38 o 
   1  20   0      117.72      117.18     12.26 o 
   2  20   0       46.26       56.13      8.43 o 
  -9   1   1       32.39       24.78      5.08 o 
  -8   1   1        1.81        2.31      2.85 o 
  -7   1   1      111.92      120.39      6.96 o 
  -6   1   1      816.80      805.16     14.76 o 
  -5   1   1     1277.18     1172.38     20.59 o 
  -4   1   1     1675.74     1695.37     12.57 o 
  -3   1   1      256.31      321.91      3.49 o 
  -2   1   1      969.68     1142.22      9.24 o 
  -1   1   1      900.98     1000.38     12.92 o 
   1   1   1    10806.17    10891.55     43.16 o 
   2   1   1     1768.47     1754.09     11.52 o 
   3   1   1     3000.96     2813.87     20.95 o 
   4   1   1     1891.57     1775.28     21.29 o 
   5   1   1     2756.23     2824.83     31.01 o 
   6   1   1     1247.04     1337.32     39.81 o 
   7   1   1       12.64        9.56      2.45 o 
   8   1   1      371.94      374.47     11.88 o 
   9   1   1      130.22      114.41      8.39 o 
  -9   2   1      676.08      684.92     17.95 o 
  -8   2   1     1213.02     1277.54     19.49 o 
  -7   2   1     1330.54     1305.30     19.96 o 
  -6   2   1     2052.28     2011.06     23.17 o 
  -5   2   1      282.91      242.99      4.59 o 
  -4   2   1      258.30      308.05      6.97 o 
  -3   2   1     1765.25     1762.07     15.30 o 
  -2   2   1    11367.39    11025.44     70.87 o 
  -1   2   1    17563.12    17192.98     71.76 o 
   1   2   1    24534.35    24279.68     79.78 o 
   2   2   1     2123.85     2103.65     16.15 o 
   3   2   1      271.59      337.75      4.25 o 
   4   2   1      187.10      205.22      3.14 o 
   5   2   1      762.86      729.04     10.95 o 
   6   2   1      435.00      416.05      9.87 o 
   7   2   1     1119.65     1117.63     18.60 o 
   8   2   1      524.40      523.90     16.23 o 
   9   2   1      226.74      261.82     11.37 o 
  -9   3   1       44.63       44.35      5.94 o 
  -8   3   1       28.06       22.02      4.33 o 
  -7   3   1       77.40       87.69      6.93 o 
  -6   3   1     3538.32     3596.26     39.25 o 
  -5   3   1     1707.11     1682.43     15.08 o 
  -4   3   1      801.65      866.15     13.77 o 
  -3   3   1      333.33      206.67      3.01 o 
  -2   3   1       57.92       52.53      1.83 o 
  -1   3   1     1641.95     1644.98     12.95 o 
   0   3   1     1492.97     1444.66     12.52 o 
   1   3   1     8468.38     8185.59     37.86 o 
   2   3   1    13753.33    13910.37     51.74 o 
   3   3   1     2327.93     2210.37     17.74 o 
   4   3   1     4737.77     4900.36     26.38 o 
   5   3   1     1617.71     1590.62     13.82 o 
   6   3   1      626.76      611.75     13.52 o 
   7   3   1       30.68       16.36      3.53 o 
   8   3   1      160.19      150.48      8.90 o 
   9   3   1      347.40      370.36     12.67 o 
  -9   4   1        0.18       10.14      3.69 o 
  -8   4   1      100.89      102.41      7.32 o 
  -7   4   1      567.46      534.63     12.22 o 
  -6   4   1       87.78      107.20      6.69 o 
  -5   4   1      572.47      599.35      8.91 o 
  -4   4   1       53.32       66.79      2.42 o 
  -3   4   1     1025.65     1069.16     11.77 o 
  -2   4   1      351.61      376.42      5.03 o 
  -1   4   1      577.09      599.40     21.13 o 
   0   4   1     2029.09     2036.79     14.48 o 
   1   4   1      724.84      749.12      7.26 o 
   2   4   1      606.90      626.66      6.38 o 
   3   4   1        2.66        8.41      1.33 o 
   4   4   1     1403.67     1519.72     14.13 o 
   5   4   1      193.84      185.38      4.07 o 
   6   4   1       17.39       32.89      3.93 o 
   7   4   1      102.80       80.39      6.15 o 
   8   4   1        1.13       11.77      3.83 o 
   9   4   1        5.33        4.87      2.78 o 
  -9   5   1       23.31       19.68      7.15 o 
  -8   5   1        0.51        3.30      2.36 o 
  -7   5   1      193.66      181.59      7.78 o 
  -6   5   1       74.35       65.54      5.38 o 
  -5   5   1     1897.35     1854.10     19.30 o 
  -4   5   1       17.51       38.23      2.53 o 
  -3   5   1     3509.33     3537.61     28.12 o 
  -2   5   1     2176.41     2153.62     16.82 o 
  -1   5   1     5394.10     5236.40     52.76 o 
   0   5   1      196.16      191.16      3.53 o 
   1   5   1       40.08       41.24      1.83 o 
   2   5   1     9174.28     9079.40     42.35 o 
   3   5   1     3644.56     3796.80     28.00 o 
   4   5   1     2961.27     2956.03     18.94 o 
   5   5   1     2112.52     2100.77     19.05 o 
   6   5   1       17.78       18.55      3.80 o 
   7   5   1       28.10       30.88      3.97 o 
   8   5   1        8.91       12.87      3.63 o 
   9   5   1       75.88       59.61      7.28 o 
  -9   6   1      525.27      561.25     18.77 o 
  -8   6   1      683.49      735.57     16.51 o 
  -7   6   1      241.17      257.40      9.13 o 
  -6   6   1       10.13       10.06      4.29 o 
  -5   6   1      846.62      804.96      9.05 o 
  -4   6   1       46.01       33.75      2.72 o 
  -3   6   1     2984.22     2930.35     28.52 o 
  -2   6   1    21815.55    22898.00     72.52 o 
  -1   6   1    13861.53    13796.23     55.45 o 
   0   6   1     9199.81     9127.90     35.68 o 
   1   6   1     1662.40     1555.07     13.01 o 
   2   6   1     4981.08     5160.21     27.09 o 
   3   6   1     6681.58     7458.62     33.99 o 
   4   6   1        2.26        3.87      0.97 o 
   5   6   1     3168.79     3287.69     29.91 o 
   6   6   1      127.10      136.50      7.04 o 
   7   6   1      291.28      309.01     10.19 o 
   8   6   1      461.12      468.24     18.08 o 
   9   6   1      237.06      236.06     10.94 o 
  -9   7   1        1.82       -5.07      5.09 o 
  -8   7   1      119.88      136.59     10.51 o 
  -7   7   1      105.33       94.90      7.69 o 
  -6   7   1      337.85      316.46      9.28 o 
  -5   7   1     1185.21     1184.07     14.02 o 
  -4   7   1     1856.12     1812.12     16.58 o 
  -3   7   1      762.25      632.61      9.66 o 
  -2   7   1      576.73      513.58      9.45 o 
  -1   7   1     2395.00     2573.33     20.42 o 
   0   7   1     2579.69     2512.99     19.94 o 
   1   7   1       57.70       97.30      3.26 o 
   2   7   1     2964.11     3049.60     25.30 o 
   3   7   1     4952.22     4688.50     36.22 o 
   4   7   1     2279.17     2183.19     19.78 o 
   5   7   1       51.31       44.28      2.87 o 
   6   7   1      330.20      322.96      9.95 o 
   7   7   1        1.70        1.00      2.40 o 
   8   7   1        0.73        4.00      2.88 o 
   9   7   1        6.21       10.07      7.38 o 
  -9   8   1       10.59       11.76      6.77 o 
  -8   8   1       83.37       90.74      9.47 o 
  -7   8   1      127.46      109.41      8.72 o 
  -6   8   1        6.87        7.15      2.79 o 
  -5   8   1      130.89      113.71      4.08 o 
  -4   8   1       17.13       13.36      1.67 o 
  -3   8   1      115.21      104.63      4.38 o 
  -2   8   1      174.43      175.31      4.53 o 
  -1   8   1     3306.83     3502.32     39.98 o 
   0   8   1      170.46      157.31      4.58 o 
   1   8   1      738.20      698.44      8.30 o 
   2   8   1        8.85        8.47      1.41 o 
   3   8   1       21.93       25.19      2.22 o 
   4   8   1       99.76      107.20      3.82 o 
   5   8   1      730.13      700.54      9.13 o 
   6   8   1       16.24       21.05      3.76 o 
   7   8   1       70.40       65.09      6.02 o 
   8   8   1        7.34        6.90      5.23 o 
  -8   9   1       27.70       21.40      8.77 o 
  -7   9   1      265.01      273.20     12.22 o 
  -6   9   1      483.68      444.48     13.52 o 
  -5   9   1      204.72      217.41      5.72 o 
  -4   9   1     3842.94     3946.01     38.53 o 
  -3   9   1      678.07      653.83      8.53 o 
  -2   9   1     1766.66     1698.61     16.17 o 
  -1   9   1     1142.55     1055.48     12.86 o 
   0   9   1      286.23      246.08      5.01 o 
   1   9   1     2085.41     2109.26     18.65 o 
   2   9   1      624.47      559.12      8.35 o 
   3   9   1     3192.53     3194.44     26.58 o 
   4   9   1     2696.75     2726.39     34.91 o 
   5   9   1       54.17       62.79      3.75 o 
   6   9   1      480.65      501.49     10.03 o 
   7   9   1        0.02        5.35      3.85 o 
   8   9   1       78.18       74.20      8.41 o 
  -8  10   1      494.89      563.47     18.18 o 
  -7  10   1      807.55      842.19     20.88 o 
  -6  10   1      911.92      873.14     15.23 o 
  -5  10   1      238.93      221.05      8.06 o 
  -4  10   1      647.98      626.75      8.59 o 
  -3  10   1       90.03       81.46      3.67 o 
  -2  10   1      931.54      785.60      9.44 o 
  -1  10   1     3871.36     3676.63     26.17 o 
   0  10   1     6673.98     6949.38     41.30 o 
   1  10   1     1778.52     1779.29     14.91 o 
   2  10   1      421.73      404.14      6.45 o 
   3  10   1        0.30        2.28      1.53 o 
   4  10   1        8.90        7.31      1.72 o 
   5  10   1      490.37      477.48      8.16 o 
   6  10   1      879.03      939.02     16.21 o 
   7  10   1     1414.47     1484.72     49.51 o 
   8  10   1      427.73      416.32     16.10 o 
  -8  11   1       29.26       32.91      7.31 o 
  -7  11   1      108.79      100.53      8.94 o 
  -6  11   1     1519.25     1438.21     20.20 o 
  -5  11   1       61.87       65.17      5.97 o 
  -4  11   1      928.57      894.88     12.47 o 
  -3  11   1       75.68       70.10      3.75 o 
  -2  11   1     1294.86     1305.29     15.46 o 
  -1  11   1       66.48       52.95      3.33 o 
   0  11   1       39.40       39.95      3.13 o 
   1  11   1     1167.04     1150.00     12.36 o 
   2  11   1     1866.49     1855.58     20.11 o 
   3  11   1       29.65       34.61      2.81 o 
   4  11   1      790.64      846.86     11.00 o 
   5  11   1       63.90       57.23      5.45 o 
   6  11   1      763.34      730.77     14.62 o 
   7  11   1        0.12        8.98      3.38 o 
   8  11   1       29.14       32.65     12.17 o 
  -7  12   1       29.78       41.41      8.03 o 
  -6  12   1      244.16      198.59      9.27 o 
  -5  12   1        6.24        4.17     37.37 o 
  -4  12   1      197.11      181.23      6.43 o 
  -3  12   1      330.69      335.49      8.04 o 
  -2  12   1      237.72      217.77      7.56 o 
  -1  12   1      136.07      133.96      4.88 o 
   0  12   1        3.47        5.87      1.60 o 
   1  12   1       54.13       55.07      3.57 o 
   2  12   1        0.32        0.17      1.58 o 
   3  12   1      557.33      524.96      9.21 o 
   4  12   1      280.35      265.56      7.49 o 
   5  12   1      135.35      118.46      8.52 o 
   6  12   1       15.89       14.13      2.96 o 
   7  12   1        3.24       17.91      5.13 o 
  -7  13   1       33.67       17.39     12.15 o 
  -6  13   1      515.04      531.02     14.59 o 
  -5  13   1      777.59      801.01     15.71 o 
  -4  13   1      177.04      186.70      6.78 o 
  -3  13   1     1769.39     1795.92     21.25 o 
  -2  13   1     1241.39     1238.20     19.31 o 
  -1  13   1      141.45      139.76      4.99 o 
   0  13   1      686.93      671.80      9.24 o 
   1  13   1       69.73       65.90      3.84 o 
   2  13   1     3394.64     3491.73     32.74 o 
   3  13   1      749.88      772.44     12.53 o 
   4  13   1      352.73      303.76      8.53 o 
   5  13   1      137.79      129.42      7.14 o 
   6  13   1       28.76       26.46      5.25 o 
   7  13   1        1.31       15.09      3.82 o 
  -7  14   1      294.31      333.08     15.16 o 
  -6  14   1      388.01      387.00     12.34 o 
  -5  14   1      347.13      306.76     10.72 o 
  -4  14   1      330.55      308.77      8.76 o 
  -3  14   1      691.72      690.85     13.65 o 
  -2  14   1      520.35      525.14     10.67 o 
  -1  14   1      273.23      297.71      8.42 o 
   0  14   1      971.63      979.27     11.57 o 
   1  14   1     1383.02     1423.62     18.41 o 
   2  14   1      138.33      129.40      6.20 o 
   3  14   1       37.93       42.11      4.12 o 
   4  14   1      131.58      139.11      8.35 o 
   5  14   1      572.38      571.95     16.18 o 
   6  14   1      690.89      698.18     16.19 o 
   7  14   1      537.42      548.45     18.06 o 
  -6  15   1       33.69       28.27      6.23 o 
  -5  15   1       77.88       78.03     11.12 o 
  -4  15   1      385.73      392.52     10.82 o 
  -3  15   1      319.86      288.26      8.73 o 
  -2  15   1      802.22      821.34     13.39 o 
  -1  15   1      200.43      188.42      7.15 o 
   0  15   1       35.65       44.05      5.40 o 
   1  15   1      307.00      291.43     10.36 o 
   2  15   1      190.76      167.72      7.13 o 
   3  15   1      130.88      129.37      8.15 o 
   4  15   1      378.26      370.80     11.68 o 
   5  15   1        1.56        4.61      3.53 o 
   6  15   1       19.03       15.29      3.66 o 
  -6  16   1        1.21        7.18      3.44 o 
  -5  16   1       20.07       18.51      3.20 o 
  -4  16   1       95.01       89.28      7.35 o 
  -3  16   1        4.41        6.47      2.95 o 
  -2  16   1       49.52       61.40      5.46 o 
  -1  16   1       58.75       73.28      6.96 o 
   0  16   1      954.53      958.05     17.32 o 
   1  16   1      157.24      154.52     11.30 o 
   2  16   1       61.58       63.03      6.07 o 
   3  16   1      385.80      354.31     10.07 o 
   4  16   1       13.18        8.00      2.98 o 
   5  16   1        9.61       13.86      4.86 o 
   6  16   1       85.23       79.22      7.13 o 
  -5  17   1      373.02      395.92     15.82 o 
  -4  17   1      355.42      390.50     14.61 o 
  -3  17   1      909.22      935.80     16.39 o 
  -2  17   1      412.36      422.46     13.28 o 
  -1  17   1      220.25      203.36     10.46 o 
   0  17   1      161.66      157.30      8.72 o 
   1  17   1       15.93       18.83      4.21 o 
   2  17   1       55.38       59.27      7.72 o 
   3  17   1      654.74      680.28     18.31 o 
   4  17   1      348.19      345.57     14.97 o 
   5  17   1      260.44      247.66     12.74 o 
  -4  18   1       54.50       61.93      9.11 o 
  -3  18   1      113.87      113.73      9.70 o 
  -2  18   1      222.77      227.32     15.49 o 
  -1  18   1      261.05      271.82     11.31 o 
   0  18   1      600.47      632.40     15.89 o 
   1  18   1      588.65      598.98     15.61 o 
   2  18   1      124.79      143.59     10.33 o 
   3  18   1        1.79        7.78      3.33 o 
   4  18   1       29.00       33.77      6.23 o 
  -3  19   1      195.80      197.03     15.55 o 
  -2  19   1      117.17      127.54     10.27 o 
  -1  19   1       20.56       25.44      4.43 o 
   0  19   1       10.22       11.05      2.58 o 
   1  19   1        7.28        3.24     10.60 o 
   2  19   1       75.03       74.75     10.22 o 
   3  19   1       18.06       31.91      7.96 o 
  -2  20   1        1.31        7.36     11.86 o 
  -1  20   1        8.97       12.48     14.66 o 
   0  20   1      142.94      130.78     14.34 o 
   1  20   1        0.41        9.42     10.56 o 
   2  20   1       13.11       19.90      4.34 o 
  -9   0   2      267.43      294.16     16.19 o 
  -8   0   2      977.10      982.60     25.14 o 
  -7   0   2      232.31      226.35     19.30 o 
  -6   0   2      368.03      394.92     14.17 o 
  -5   0   2        2.17        2.31      6.63 o 
  -4   0   2      737.77      792.11     16.49 o 
  -3   0   2     4102.85     4061.09     48.51 o 
  -2   0   2     1265.30     1294.99     10.29 o 
  -1   0   2    14260.52    14501.54    104.33 o 
   1   0   2       75.89       65.11      1.96 o 
   2   0   2    20518.87    21137.81    111.27 o 
   3   0   2     5885.15     6361.72     36.02 o 
   4   0   2      441.16      643.87     12.85 o 
   5   0   2      267.22      245.78      5.78 o 
   6   0   2       44.39       49.11      6.80 o 
   7   0   2      809.27      830.57     21.52 o 
   8   0   2      596.70      588.39     19.29 o 
   9   0   2       26.72       41.89      9.73 o 
  -9   1   2       64.86       66.92      6.94 o 
  -8   1   2        6.44        4.75      3.16 o 
  -7   1   2       43.72       46.12      7.51 o 
  -6   1   2     2425.96     2400.33     27.39 o 
  -5   1   2      409.95      377.25      8.54 o 
  -4   1   2      632.17      487.36      8.61 o 
  -3   1   2        7.29        5.85      1.54 o 
  -2   1   2     3051.37     3183.43     21.62 o 
  -1   1   2      816.36      792.31      5.13 o 
   1   1   2      146.09      156.94      3.39 o 
   2   1   2    17651.98    17918.78     88.74 o 
   3   1   2     3524.25     3591.80     24.67 o 
   4   1   2     1672.64     1637.37     19.30 o 
   5   1   2     4072.66     4127.52     40.38 o 
   6   1   2     1112.23     1035.91     14.63 o 
   7   1   2      123.87      102.24      6.31 o 
   8   1   2      137.37      122.65      7.56 o 
   9   1   2      257.41      262.17     11.21 o 
  -9   2   2        0.63        7.66     16.36 o 
  -8   2   2        0.29        5.13      3.34 o 
  -7   2   2       26.71       33.82      5.09 o 
  -6   2   2        0.02        5.75      2.59 o 
  -5   2   2       29.91       24.42      3.89 o 
  -4   2   2     3397.82     3620.86     19.93 o 
  -3   2   2      126.97      137.60      5.29 o 
  -2   2   2    14261.92    14438.39     98.09 o 
  -1   2   2     1883.07     1959.08     20.91 o 
   0   2   2     6977.94     6760.72     45.45 o 
   1   2   2        1.44        3.81      0.87 o 
   2   2   2    15679.60    15794.03     65.45 o 
   3   2   2     1121.40     1259.23      8.51 o 
   4   2   2     1368.54     1481.66     15.48 o 
   5   2   2       80.26       77.85      2.70 o 
   6   2   2      380.56      356.38      9.75 o 
   7   2   2      151.55      126.10      7.39 o 
   8   2   2      189.63      190.25     10.43 o 
   9   2   2       65.18       58.98      6.65 o 
  -9   3   2        1.75        5.90      3.05 o 
  -8   3   2       85.47       73.36      6.73 o 
  -7   3   2      227.53      251.18     10.22 o 
  -6   3   2     2054.27     2053.42     23.69 o 
  -5   3   2      914.16      818.50      9.85 o 
  -4   3   2      263.99      197.89     15.73 o 
  -3   3   2     3099.05     3194.57     32.07 o 
  -2   3   2     6341.66     6577.67     26.04 o 
  -1   3   2      275.33      253.05      4.08 o 
   0   3   2    12946.31    12750.23     77.81 o 
   1   3   2    22331.37    22000.60    132.55 o 
   2   3   2    19126.46    19298.54     59.49 o 
   3   3   2    10017.12    10605.46     42.32 o 
   4   3   2     2083.66     2078.77     17.98 o 
   5   3   2     1048.22     1010.57     10.67 o 
   6   3   2      408.07      391.92     10.17 o 
   7   3   2        3.87        3.35      2.49 o 
   8   3   2      290.34      271.63     11.08 o 
   9   3   2      347.39      373.78     12.99 o 
  -9   4   2      747.04      759.97     17.51 o 
  -8   4   2     1355.99     1342.22     20.70 o 
  -7   4   2      586.35      600.58     13.01 o 
  -6   4   2     2502.52     2550.23     27.35 o 
  -5   4   2      502.64      579.79      8.20 o 
  -4   4   2     2201.23     2192.12     19.98 o 
  -3   4   2     8470.27     8898.52     45.43 o 
  -2   4   2     8790.94     8253.87     32.31 o 
  -1   4   2      245.05      177.34      2.80 o 
   0   4   2    10876.03    10452.36     37.64 o 
   1   4   2       33.03       50.86      1.78 o 
   2   4   2        8.02        7.53      1.43 o 
   3   4   2      287.67      314.39      4.80 o 
   4   4   2       79.61       66.98      2.70 o 
   5   4   2     5116.34     5426.66     44.50 o 
   6   4   2     2550.98     2577.57     39.27 o 
   7   4   2       89.90      110.20      7.44 o 
   8   4   2     1012.87      999.65     18.46 o 
   9   4   2      114.53      112.57      8.56 o 
  -9   5   2       47.18       34.33      5.39 o 
  -8   5   2      261.35      250.36     10.62 o 
  -7   5   2      373.17      372.77     10.51 o 
  -6   5   2      266.93      272.68      8.48 o 
  -5   5   2     1969.99     2091.22     23.72 o 
  -4   5   2     6004.73     6257.56     46.73 o 
  -3   5   2     2827.73     2680.80     23.45 o 
  -2   5   2     1272.64     1444.81     13.04 o 
  -1   5   2     2664.42     2600.65     18.37 o 
   0   5   2     4579.43     4626.63     36.96 o 
   1   5   2      567.91      471.49      5.04 o 
   2   5   2     3827.02     3775.10     26.38 o 
   3   5   2    12473.13    12526.17     54.93 o 
   4   5   2     2853.80     3005.64     20.08 o 
   5   5   2     1284.96     1290.97     12.01 o 
   6   5   2      740.73      738.75     13.18 o 
   7   5   2        4.40        5.78      2.29 o 
   8   5   2        1.23        6.41      2.58 o 
   9   5   2      141.82      125.42      9.17 o 
  -9   6   2       25.35       22.34      8.69 o 
  -8   6   2      174.48      154.83      8.96 o 
  -7   6   2       73.97       69.33      6.11 o 
  -6   6   2        0.68        8.63      5.33 o 
  -5   6   2      120.74      111.65      3.52 o 
  -4   6   2        0.07        2.80      0.86 o 
  -3   6   2      523.18      585.18     10.67 o 
  -2   6   2     2058.64     2194.96     34.44 o 
  -1   6   2      352.22      379.60      4.90 o 
   0   6   2      860.13      921.19     10.71 o 
   1   6   2       21.89       29.78      1.85 o 
   2   6   2     4323.35     4514.70     22.88 o 
   3   6   2     9109.02     9666.74     46.98 o 
   4   6   2     1339.66     1330.85     12.29 o 
   5   6   2       45.13       50.85      3.76 o 
   6   6   2        1.22        3.10      2.25 o 
   7   6   2        0.86       10.12      3.99 o 
   8   6   2       23.41       11.62      3.64 o 
   9   6   2        3.27        8.24      3.57 o 
  -9   7   2        3.30        7.59      4.46 o 
  -8   7   2       64.33       59.66      9.35 o 
  -7   7   2      184.04      191.35      8.47 o 
  -6   7   2      873.33      861.19     14.03 o 
  -5   7   2      224.65      241.73      5.32 o 
  -4   7   2      356.54      300.27      5.65 o 
  -3   7   2     1619.13     1552.70     14.87 o 
  -2   7   2     1751.67     1652.30     17.78 o 
  -1   7   2      162.15      182.44      3.74 o 
   0   7   2      954.60     1107.34     12.72 o 
   1   7   2     3173.75     3236.60     25.07 o 
   2   7   2     6115.72     6389.97     54.42 o 
   3   7   2     4160.08     4337.17     34.12 o 
   4   7   2     2381.57     2389.23     21.28 o 
   5   7   2       13.00        9.59      2.49 o 
   6   7   2      124.05      117.33      6.29 o 
   7   7   2       29.01       27.80      4.41 o 
   8   7   2       32.24       35.70      6.43 o 
   9   7   2      164.58      135.08     10.42 o 
  -9   8   2      508.32      554.45     19.70 o 
  -8   8   2      765.14      788.72     20.45 o 
  -7   8   2       95.76       96.03      8.00 o 
  -6   8   2      412.78      420.96     10.41 o 
  -5   8   2        0.67        0.86      1.20 o 
  -4   8   2       10.77        7.65      1.24 o 
  -3   8   2      517.75      465.88      6.46 o 
  -2   8   2      508.61      394.57      6.18 o 
  -1   8   2     5915.56     5797.96     34.56 o 
   0   8   2     2561.61     2602.98     24.50 o 
   1   8   2     1392.90     1254.53     11.99 o 
   2   8   2      129.21      122.40      3.55 o 
   3   8   2        1.11        1.43      1.11 o 
   4   8   2     1056.89     1026.26     11.50 o 
   5   8   2      572.18      544.28      8.47 o 
   6   8   2      786.67      873.12     15.63 o 
   7   8   2     1049.64     1075.09     20.19 o 
   8   8   2      613.11      664.82     19.02 o 
  -8   9   2        4.91        5.25      2.50 o 
  -7   9   2       19.03       19.57      3.34 o 
  -6   9   2      924.23      881.87     26.27 o 
  -5   9   2      798.53      792.87     12.05 o 
  -4   9   2     1037.45     1011.33     10.70 o 
  -3   9   2     1453.72     1509.84     14.40 o 
  -2   9   2       67.11       52.82      3.16 o 
  -1   9   2      614.77      684.38      8.81 o 
   0   9   2      101.68       76.44      3.02 o 
   1   9   2     1361.06     1374.37     14.42 o 
   2   9   2       33.91       51.38      3.16 o 
   3   9   2      274.42      257.21      7.12 o 
   4   9   2     2191.29     2218.14     20.19 o 
   5   9   2     2249.25     2335.16     23.74 o 
   6   9   2        6.70        6.03      3.14 o 
   7   9   2       20.24       18.38      3.93 o 
   8   9   2       35.97       47.84      6.79 o 
  -8  10   2       90.77      105.50     10.17 o 
  -7  10   2      153.10      128.81     10.01 o 
  -6  10   2       99.79       81.73      6.78 o 
  -5  10   2     1147.27     1156.55     18.05 o 
  -4  10   2      889.57      888.03     12.22 o 
  -3  10   2      417.40      396.95      6.37 o 
  -2  10   2      294.28      322.28      5.73 o 
  -1  10   2       17.03       20.69      3.14 o 
   0  10   2      288.05      304.54      5.98 o 
   1  10   2        6.55        3.75      2.19 o 
   2  10   2      709.00      661.96      9.32 o 
   3  10   2        4.16        4.27      1.52 o 
   4  10   2      164.51      143.19      4.69 o 
   5  10   2      158.30      148.89      5.38 o 
   6  10   2      164.52      145.89      8.62 o 
   7  10   2       20.50       31.99      6.55 o 
   8  10   2       34.99       41.06      6.71 o 
  -8  11   2        2.23       -1.76      4.54 o 
  -7  11   2      466.72      456.92     18.76 o 
  -6  11   2      106.87      126.81      8.69 o 
  -5  11   2     2189.90     2210.64     29.08 o 
  -4  11   2     1226.99     1202.19     16.16 o 
  -3  11   2     1291.19     1263.46     15.06 o 
  -2  11   2      802.14      824.96      9.93 o 
  -1  11   2       52.77       55.94      3.62 o 
   0  11   2      870.85      933.09     10.77 o 
   1  11   2     1610.21     1550.69     14.86 o 
   2  11   2     2157.75     2134.74     19.54 o 
   3  11   2     1947.48     1932.23     19.27 o 
   4  11   2       94.81       95.03      4.59 o 
   5  11   2      219.68      205.19      6.77 o 
   6  11   2      115.38      109.79      7.24 o 
   7  11   2       80.19       65.81      7.85 o 
   8  11   2      136.70      130.08     10.42 o 
  -7  12   2      288.83      307.39     13.09 o 
  -6  12   2        2.24        4.33      2.20 o 
  -5  12   2      150.74      107.61      8.33 o 
  -4  12   2      781.45      771.65     12.19 o 
  -3  12   2     1345.58     1286.14     17.25 o 
  -2  12   2     3218.99     3216.63     28.29 o 
  -1  12   2     2514.40     2508.71     25.08 o 
   0  12   2     4850.19     5015.41     37.28 o 
   1  12   2     1009.68     1012.02     11.50 o 
   2  12   2       23.25       22.84      2.28 o 
   3  12   2        0.12        4.74      1.63 o 
   4  12   2       74.40       73.41      4.72 o 
   5  12   2      963.20      993.37     17.53 o 
   6  12   2      434.70      441.50     12.70 o 
   7  12   2      697.63      755.72     19.49 o 
  -7  13   2      226.91      225.59     12.70 o 
  -6  13   2       59.91       70.25      6.76 o 
  -5  13   2      606.53      550.28     12.99 o 
  -4  13   2      448.26      459.33     10.08 o 
  -3  13   2       54.15       58.51      4.74 o 
  -2  13   2      436.04      390.66      9.01 o 
  -1  13   2      490.20      480.36     11.14 o 
   0  13   2       58.91       49.20      3.43 o 
   1  13   2     1023.99     1010.44     11.56 o 
   2  13   2     1044.35     1020.75     11.67 o 
   3  13   2      904.30      909.20     13.40 o 
   4  13   2        8.81        6.63      2.19 o 
   5  13   2       81.99       74.49      5.73 o 
   6  13   2      143.26      125.17      8.15 o 
   7  13   2       25.11       30.20      5.31 o 
  -7  14   2        0.30        6.96      4.70 o 
  -6  14   2       12.61       11.82      3.40 o 
  -5  14   2        9.91        8.69      3.51 o 
  -4  14   2        0.08        6.44      3.01 o 
  -3  14   2       23.33       24.05      3.80 o 
  -2  14   2       14.06       13.37      3.34 o 
  -1  14   2      975.25     1026.34     15.37 o 
   0  14   2      218.41      226.52      7.28 o 
   1  14   2     1233.51     1228.99     14.73 o 
   2  14   2      532.13      483.82     10.29 o 
   3  14   2      202.13      173.04      6.92 o 
   4  14   2        2.28        5.46      2.87 o 
   5  14   2        0.40        8.43      3.47 o 
   6  14   2        1.04        3.66      2.85 o 
  -6  15   2      242.23      235.64     12.70 o 
  -5  15   2      912.46      904.81     17.78 o 
  -4  15   2      378.96      379.17     13.15 o 
  -3  15   2      516.56      536.19     11.43 o 
  -2  15   2       66.11       57.66      4.94 o 
  -1  15   2       18.94       16.09      2.84 o 
   0  15   2      279.03      273.31      8.17 o 
   1  15   2      235.54      226.78      9.30 o 
   2  15   2     1062.43     1060.94     15.24 o 
   3  15   2      460.18      482.47     11.09 o 
   4  15   2      436.04      456.80     11.40 o 
   5  15   2      151.21      150.18      8.91 o 
   6  15   2       22.66       19.77      3.44 o 
  -6  16   2      131.86      140.71     11.68 o 
  -5  16   2        3.04        7.86      8.07 o 
  -4  16   2      263.09      242.11     10.22 o 
  -3  16   2      352.04      340.52     10.10 o 
  -2  16   2     1621.29     1727.04     21.22 o 
  -1  16   2     1636.77     1774.04     23.63 o 
   0  16   2        8.48       17.25      4.80 o 
   1  16   2      482.15      492.68     13.20 o 
   2  16   2      259.81      269.03     10.88 o 
   3  16   2       59.57       44.92      4.82 o 
   4  16   2      399.78      394.72     12.50 o 
   5  16   2      243.99      232.39     11.00 o 
  -5  17   2      236.45      246.93     13.04 o 
  -4  17   2      155.18      157.84      8.79 o 
  -3  17   2      188.67      174.28      8.90 o 
  -2  17   2       65.37       80.96     13.32 o 
  -1  17   2        3.17        5.89      5.90 o 
   0  17   2       24.19       32.71      5.49 o 
   1  17   2      169.74      161.87      8.57 o 
   2  17   2      241.48      249.03     10.58 o 
   3  17   2        6.74       25.20      5.94 o 
   4  17   2      132.06      115.73      9.28 o 
   5  17   2        8.20        8.52      4.59 o 
  -4  18   2       17.81       24.89      5.86 o 
  -3  18   2      125.42      124.28     11.83 o 
  -2  18   2        0.60        8.17      3.44 o 
  -1  18   2      887.06      876.61     20.32 o 
   0  18   2      138.42      125.61      9.82 o 
   1  18   2        4.53       25.87      5.50 o 
   2  18   2        1.07        3.67      5.87 o 
   3  18   2        3.78       12.24      9.65 o 
   4  18   2       57.40       65.13     12.41 o 
  -3  19   2      135.31      148.93     14.98 o 
  -2  19   2      228.44      264.28     18.18 o 
  -1  19   2       40.04       46.19      6.12 o 
   0  19   2       62.92       70.35      9.34 o 
   1  19   2      149.91      147.34     18.77 o 
   2  19   2      192.10      175.25     11.63 o 
   3  19   2       69.00       89.44      9.87 o 
  -2  20   2      220.87      261.61     16.63 o 
  -1  20   2      330.85      330.99     18.39 o 
   0  20   2      452.29      515.65     21.93 o 
   1  20   2       49.05       62.46     12.79 o 
   2  20   2       61.24       42.66     10.06 o 
  -9   1   3       51.56       38.46      5.18 o 
  -8   1   3        7.65        8.10      3.78 o 
  -7   1   3      520.75      503.56     11.81 o 
  -6   1   3     1808.73     1837.91     25.28 o 
  -5   1   3     1561.59     1543.88     21.67 o 
  -4   1   3     1423.30     1349.53     20.36 o 
  -3   1   3        5.75       16.74      2.11 o 
  -2   1   3    19061.78    18847.24     99.13 o 
  -1   1   3      741.54      794.87      4.55 o 
   0   1   3     2500.29     2500.87     17.48 o 
   1   1   3    15239.26    15177.06     94.52 o 
   2   1   3    32424.25    32765.51    172.73 o 
   3   1   3     8156.61     8368.62     59.79 o 
   4   1   3      323.97      373.70      5.84 o 
   5   1   3      575.19      544.57      9.63 o 
   6   1   3        6.60        7.60      2.51 o 
   7   1   3      123.34      111.90      6.77 o 
   8   1   3      137.22      136.50      8.06 o 
   9   1   3      110.67      102.23      9.48 o 
  -9   2   3      791.62      817.99     20.05 o 
  -8   2   3     1149.53     1190.14     18.86 o 
  -7   2   3     1281.39     1286.37     19.58 o 
  -6   2   3       22.66       17.04      3.13 o 
  -4   2   3      793.89      638.51     11.10 o 
  -3   2   3     4018.40     3910.48     25.48 o 
  -2   2   3     2468.81     2711.27     21.28 o 
  -1   2   3    22774.94    21906.84     78.72 o 
   0   2   3       19.26       25.87      0.90 o 
   1   2   3     6799.27     6943.77     25.70 o 
   2   2   3     2054.22     2148.38     15.68 o 
   3   2   3     1898.51     1885.04     15.58 o 
   4   2   3     2106.96     2288.20     14.83 o 
   5   2   3     3509.31     3607.97     31.41 o 
   6   2   3     1600.83     1683.87     21.18 o 
   7   2   3     2265.86     2289.67     30.48 o 
   8   2   3      418.90      445.81     14.97 o 
   9   2   3      168.10      162.05     11.00 o 
  -9   3   3       14.72        7.38      2.95 o 
  -8   3   3       32.75       35.97      5.21 o 
  -7   3   3      293.77      275.69     10.74 o 
  -6   3   3     1593.85     1572.75     20.40 o 
  -4   3   3    18101.18    19500.26     67.03 o 
  -3   3   3      308.05      356.27      5.13 o 
  -2   3   3     3977.40     3937.28     29.85 o 
  -1   3   3     6444.93     6540.63     36.27 o 
   0   3   3       40.24       52.24      1.52 o 
   1   3   3        9.99       15.46      1.62 o 
   2   3   3      117.42      149.46      3.22 o 
   3   3   3     6905.53     7210.00     31.01 o 
   4   3   3     4135.14     4304.01     24.37 o 
   5   3   3     1078.87     1148.47     11.26 o 
   6   3   3       71.58       86.72      5.94 o 
   7   3   3       68.27       72.64      6.31 o 
   8   3   3      248.61      228.01     10.48 o 
   9   3   3      167.34      179.54      9.97 o 
  -9   4   3        5.52        8.65      5.15 o 
  -8   4   3       12.63       18.15      4.78 o 
  -7   4   3      537.23      504.34     11.99 o 
  -6   4   3     2006.49     1986.93     23.49 o 
  -5   4   3      647.02      640.91      9.43 o 
  -4   4   3     1856.58     1969.71     25.78 o 
  -3   4   3     1204.79     1293.40     23.35 o 
  -2   4   3      779.69      825.94      9.61 o 
  -1   4   3     2301.21     2425.19     18.95 o 
   0   4   3      483.77      545.68      9.60 o 
   1   4   3       30.09       41.59      2.82 o 
   2   4   3     1542.71     1628.31     13.20 o 
   3   4   3     1866.30     2050.71     17.28 o 
   4   4   3      458.61      489.73      7.45 o 
   5   4   3       16.39       34.44      2.91 o 
   6   4   3       71.24       76.60      5.98 o 
   7   4   3      203.08      189.69      8.59 o 
   8   4   3      139.81      138.95      9.31 o 
   9   4   3        9.81       15.49      4.86 o 
  -9   5   3       39.19       33.30      6.23 o 
  -8   5   3      178.72      179.26      9.12 o 
  -7   5   3      893.18      906.79     21.99 o 
  -6   5   3      127.23      129.31      6.37 o 
  -5   5   3     3571.43     3636.99     32.43 o 
  -4   5   3     2142.81     2056.60     17.78 o 
  -3   5   3     6213.52     6293.63     43.40 o 
  -2   5   3     2646.41     2978.49     29.86 o 
  -1   5   3      680.33      592.78     10.67 o 
   0   5   3     1508.54     1447.50      9.37 o 
   1   5   3     9581.99     9673.72     33.66 o 
   2   5   3     7248.24     7786.77     32.93 o 
   3   5   3     2160.22     2099.44     17.95 o 
   4   5   3     5646.91     5744.08     33.97 o 
   5   5   3      566.96      575.45      8.03 o 
   6   5   3       20.94       19.33      4.15 o 
   7   5   3      149.97      132.88      9.30 o 
   8   5   3      110.73      119.90     10.48 o 
   9   5   3       49.22       43.31      6.85 o 
  -9   6   3      497.17      526.73     25.71 o 
  -8   6   3      389.79      376.27     12.05 o 
  -7   6   3       66.80       75.80      5.86 o 
  -6   6   3       13.50       17.97      3.08 o 
  -5   6   3       59.20       51.18      2.61 o 
  -4   6   3     1504.57     1436.69     16.07 o 
  -3   6   3     3714.71     3557.23     20.54 o 
  -2   6   3    12818.38    12694.11    101.46 o 
  -1   6   3     6505.65     6410.75     23.10 o 
   0   6   3     4848.12     4581.51     32.49 o 
   1   6   3     6016.84     6175.54     24.75 o 
   2   6   3     1673.44     1807.33     16.29 o 
   3   6   3      692.92      704.19      9.10 o 
   4   6   3     2166.57     2281.20     14.96 o 
   5   6   3     5179.37     5446.72     56.76 o 
   6   6   3      333.99      331.79      9.72 o 
   7   6   3      390.88      387.29     20.15 o 
   8   6   3      166.39      171.45      9.19 o 
   9   6   3       68.24       69.00      7.43 o 
  -9   7   3       38.54       25.14      9.96 o 
  -8   7   3       27.16       18.71      4.93 o 
  -7   7   3       76.29       81.86      7.21 o 
  -6   7   3     1182.99     1180.03     18.09 o 
  -5   7   3     1750.12     1774.53     23.66 o 
  -4   7   3      668.71      626.84      9.45 o 
  -3   7   3      906.92      946.55     10.46 o 
  -2   7   3     1403.66     1399.31     15.33 o 
  -1   7   3      628.58      633.41      8.22 o 
   0   7   3     1274.61     1371.62     12.12 o 
   1   7   3     1091.92     1423.07     12.86 o 
   2   7   3    10360.64    10629.85     46.06 o 
   3   7   3      202.44      160.71      4.59 o 
   4   7   3     1171.27     1181.93     12.27 o 
   5   7   3       12.32       10.51      2.29 o 
   6   7   3      323.71      274.48      8.93 o 
   7   7   3       52.35       35.52      5.28 o 
   8   7   3       22.99       16.61      3.33 o 
  -9   8   3        7.89       20.32      5.82 o 
  -8   8   3       12.05       20.42      6.35 o 
  -7   8   3       16.32       10.52      3.04 o 
  -6   8   3        1.36        3.46      2.08 o 
  -5   8   3        8.00        4.82      1.37 o 
  -4   8   3        0.63        2.68      1.75 o 
  -3   8   3       58.58       49.14      2.72 o 
  -2   8   3       85.17       81.89      3.24 o 
  -1   8   3      512.09      539.93     13.45 o 
   0   8   3      179.45      142.73      3.52 o 
   1   8   3      274.64      273.18      4.78 o 
   2   8   3     1076.17     1059.51     11.45 o 
   3   8   3      539.55      503.96      7.46 o 
   4   8   3      671.12      693.23      9.41 o 
   5   8   3      589.89      592.77      8.61 o 
   6   8   3       24.67       21.15      5.07 o 
   7   8   3       36.50       34.99      5.03 o 
   8   8   3        0.93        6.99      4.09 o 
  -8   9   3      137.07      138.61     11.53 o 
  -7   9   3      821.12      810.43     20.39 o 
  -6   9   3      973.71     1009.94     28.41 o 
  -5   9   3      212.86      209.67      6.33 o 
  -4   9   3      795.91      759.65     11.11 o 
  -3   9   3     1379.16     1302.37     17.10 o 
  -2   9   3     2277.24     2325.54     21.44 o 
  -1   9   3     5350.89     5670.81     34.81 o 
   0   9   3     2585.67     2585.22     17.47 o 
   1   9   3     5100.03     5294.78     42.63 o 
   2   9   3     2387.39     2201.07     15.23 o 
   3   9   3     3608.95     3644.67     30.20 o 
   4   9   3        6.87        7.80      1.68 o 
   5   9   3      880.05      883.88     16.27 o 
   6   9   3       34.97       31.66      4.13 o 
   7   9   3      331.43      347.88     11.44 o 
   8   9   3       34.72       27.52      4.91 o 
  -8  10   3      969.99     1034.76     27.81 o 
  -7  10   3      145.43      153.00     10.98 o 
  -6  10   3       22.54       20.92      5.29 o 
  -5  10   3       57.06       50.77      6.34 o 
  -4  10   3     1676.40     1667.18     18.29 o 
  -3  10   3     2557.53     2518.40     25.40 o 
  -2  10   3     2435.62     2319.22     22.47 o 
  -1  10   3     1262.29     1175.75     14.21 o 
   0  10   3     2143.61     2055.32     16.05 o 
   1  10   3      158.97      122.86      5.45 o 
   2  10   3        7.57        7.32      1.75 o 
   3  10   3      164.40      157.02      5.18 o 
   4  10   3      344.02      349.65      6.88 o 
   5  10   3      559.76      533.60      9.43 o 
   6  10   3     1881.37     1958.69     19.96 o 
   7  10   3      938.59      963.98     20.75 o 
   8  10   3      146.72      148.72     10.89 o 
  -8  11   3        0.89        3.11      7.28 o 
  -7  11   3       58.22       71.59      9.97 o 
  -6  11   3      632.80      611.43     16.38 o 
  -5  11   3       98.78      121.39      6.96 o 
  -4  11   3      642.52      603.01     10.64 o 
  -3  11   3       84.25       95.65      4.70 o 
  -2  11   3     1963.44     1970.56     21.60 o 
  -1  11   3       94.00       84.49      3.38 o 
   0  11   3       23.93       16.28      2.10 o 
   1  11   3     2237.34     2219.01     20.74 o 
   2  11   3        9.18       12.47      2.05 o 
   3  11   3      334.93      346.57      7.25 o 
   4  11   3      168.75      154.52      4.97 o 
   5  11   3        1.42        3.21      1.64 o 
   6  11   3       53.33       39.05      7.95 o 
   7  11   3       86.38       76.65      7.45 o 
   8  11   3      118.87      122.68     11.21 o 
  -7  12   3       32.71       33.46      5.46 o 
  -6  12   3       96.43      104.17      7.61 o 
  -5  12   3        6.13        6.89      3.15 o 
  -4  12   3      319.51      325.13      8.49 o 
  -3  12   3      749.10      755.78     11.78 o 
  -2  12   3      400.81      399.52      8.86 o 
  -1  12   3      648.39      629.99      9.40 o 
   0  12   3        0.61        3.92      1.57 o 
   1  12   3      547.99      532.72      8.22 o 
   2  12   3     1210.79     1194.08     13.14 o 
   3  12   3      528.69      486.94     10.84 o 
   4  12   3      121.78      127.10      5.03 o 
   5  12   3       10.14       13.17      6.14 o 
   6  12   3        7.47        3.89      2.85 o 
   7  12   3       11.84       28.65     10.37 o 
  -7  13   3       52.83       55.82      9.88 o 
  -6  13   3      496.61      501.32     16.01 o 
  -5  13   3      473.47      450.08     12.76 o 
  -4  13   3      407.92      381.78      9.23 o 
  -3  13   3     1793.57     1794.20     21.43 o 
  -2  13   3       52.83       41.12      4.06 o 
  -1  13   3        9.32       17.50      3.64 o 
   0  13   3     1090.16     1083.30     11.42 o 
   1  13   3     2639.48     2713.61     33.91 o 
   2  13   3     1782.49     1888.19     19.47 o 
   3  13   3      495.82      471.53      8.60 o 
   4  13   3      520.02      525.07     11.09 o 
   5  13   3        4.95        3.42      2.17 o 
   6  13   3        1.40        6.08      4.47 o 
   7  13   3       50.20       49.00      6.38 o 
  -7  14   3       92.38      100.31     10.04 o 
  -6  14   3      130.25      143.13      8.77 o 
  -5  14   3        8.23        3.61      2.29 o 
  -4  14   3     2088.16     1996.42     21.12 o 
  -3  14   3     1080.48     1113.49     15.38 o 
  -2  14   3      834.36      866.21     14.50 o 
  -1  14   3      793.12      805.24     12.43 o 
   0  14   3     2545.72     2644.66     26.40 o 
   1  14   3      407.67      380.37      7.86 o 
   2  14   3       19.92       15.08      2.30 o 
   3  14   3       27.23       26.24      3.13 o 
   4  14   3      895.96      897.55     14.31 o 
   5  14   3      589.07      633.97     15.53 o 
   6  14   3      482.18      510.21     14.51 o 
  -6  15   3       75.35       77.46      7.57 o 
  -5  15   3      148.14      150.58     10.56 o 
  -4  15   3      193.74      189.09      7.75 o 
  -3  15   3      245.29      253.44      8.38 o 
  -2  15   3       43.62       47.46      6.33 o 
  -1  15   3      460.00      436.37     11.40 o 
   0  15   3       98.11       95.36      6.22 o 
   1  15   3        4.84        5.47      2.84 o 
   2  15   3      218.55      258.75     10.81 o 
   3  15   3      447.09      453.65     10.66 o 
   4  15   3       65.06       62.56      6.42 o 
   5  15   3        2.86        1.37      2.70 o 
   6  15   3        0.77       10.29      4.51 o 
  -6  16   3        0.09        9.99      6.43 o 
  -5  16   3       13.87       12.84      3.72 o 
  -4  16   3        5.28       12.55      2.87 o 
  -3  16   3       61.64       56.90      5.78 o 
  -2  16   3       30.65       45.52      5.17 o 
  -1  16   3      172.46      186.15     11.21 o 
   0  16   3      928.58      925.14     17.11 o 
   1  16   3        1.90        5.31      1.91 o 
   2  16   3      129.21      127.87      8.67 o 
   3  16   3      163.58      154.90      8.73 o 
   4  16   3       19.59       13.68      5.66 o 
   5  16   3        2.32        8.53      3.14 o 
  -5  17   3      507.88      523.52     17.23 o 
  -4  17   3       87.58       75.78      7.15 o 
  -3  17   3      107.33       89.97      7.16 o 
  -2  17   3        0.19        1.18      2.84 o 
  -1  17   3       88.14       90.86      7.53 o 
   0  17   3      683.22      657.64     15.22 o 
   1  17   3       11.30       12.15      5.23 o 
   2  17   3      414.05      451.53     18.53 o 
   3  17   3      433.93      439.66     15.85 o 
   4  17   3      104.43       85.16      8.76 o 
   5  17   3       34.11       36.01      6.35 o 
  -4  18   3       85.13       76.92      9.39 o 
  -3  18   3      855.14      865.25     24.63 o 
  -2  18   3     1258.70     1352.82     25.46 o 
  -1  18   3      719.40      799.46     20.40 o 
   0  18   3      573.14      576.49     15.46 o 
   1  18   3      244.45      251.01     15.62 o 
   2  18   3        7.16        8.75      5.88 o 
   3  18   3        0.75       10.37     13.10 o 
   4  18   3        9.20       13.37      4.26 o 
  -3  19   3       40.24       39.29      5.72 o 
  -2  19   3       18.97       15.58      5.60 o 
  -1  19   3       56.73       44.93      7.33 o 
   0  19   3       62.62       55.04      6.80 o 
   1  19   3      212.65      224.13     11.86 o 
   2  19   3       11.13       19.79      9.80 o 
   3  19   3      122.41      113.02     10.11 o 
  -2  20   3       30.15       36.50      7.25 o 
  -1  20   3      154.69      172.94     12.25 o 
   0  20   3      113.02       96.62      9.19 o 
   1  20   3        0.20        2.90      2.61 o 
  -9   0   4     1302.60     1309.65     39.99 o 
  -8   0   4      906.14      960.09     24.29 o 
  -7   0   4      808.21      769.36     23.96 o 
  -6   0   4      153.53      157.49      9.44 o 
  -5   0   4     1962.09     1881.43     27.55 o 
  -4   0   4     4425.74     4225.88     38.79 o 
  -3   0   4     2483.40     2604.83     35.08 o 
  -2   0   4     4471.88     4250.55     38.84 o 
  -1   0   4     9143.95     9527.10     52.00 o 
   0   0   4    25148.83    25382.44    127.37 o 
   1   0   4      310.64      373.38      7.91 o 
   2   0   4     6366.47     7225.25     59.79 o 
   3   0   4    13039.38    14007.36    168.13 o 
   4   0   4      139.38      216.87      8.05 o 
   5   0   4     4285.60     4348.33     59.46 o 
   6   0   4     2117.71     2012.71     34.62 o 
   7   0   4      621.87      602.56     18.86 o 
   8   0   4      348.81      349.83     16.27 o 
   9   0   4      112.20      132.64     12.03 o 
  -9   1   4        0.51        4.81      3.44 o 
  -8   1   4       80.87       88.97      6.91 o 
  -7   1   4     2133.67     2195.25     26.81 o 
  -6   1   4     3015.18     2984.89     52.01 o 
  -5   1   4     1252.97     1219.54     15.15 o 
  -4   1   4     1461.16     1477.17     12.01 o 
  -3   1   4      458.67      471.87      4.95 o 
  -2   1   4     1016.63     1080.73     11.05 o 
  -1   1   4    10609.50    10671.65     45.59 o 
   0   1   4     4803.15     5096.71     31.58 o 
   1   1   4     1707.55     1670.93     11.99 o 
   2   1   4       29.13       37.95      1.71 o 
   3   1   4     1427.35     1310.44     14.75 o 
   4   1   4     1324.82     1386.46     13.10 o 
   5   1   4      280.23      267.44      4.90 o 
   6   1   4      601.20      616.17     11.91 o 
   7   1   4      627.62      584.05     13.12 o 
   8   1   4      261.08      258.25     10.04 o 
   9   1   4       74.01       78.09      8.51 o 
  -9   2   4        0.87        8.54      3.66 o 
  -8   2   4        3.86        8.71      3.08 o 
  -7   2   4       48.89       46.59      4.89 o 
  -6   2   4       68.55       58.84      4.65 o 
  -5   2   4        3.67        1.71      1.14 o 
  -4   2   4     2344.91     2605.86     24.79 o 
  -3   2   4      271.09      262.91      3.13 o 
  -2   2   4     5620.89     5759.10     39.98 o 
  -1   2   4     9383.27     9810.06     60.89 o 
   0   2   4    13445.47    14031.82     62.87 o 
   1   2   4     8210.18     8320.96     33.91 o 
   2   2   4      406.23      410.40      4.64 o 
   3   2   4     1792.44     1954.11     17.81 o 
   4   2   4     1340.58     1335.80     12.93 o 
   5   2   4       10.02       21.34      2.40 o 
   6   2   4      166.69      152.87      7.32 o 
   7   2   4       25.55       30.70      6.19 o 
   8   2   4        6.74        8.69      3.35 o 
   9   2   4       13.62       12.66      4.36 o 
  -9   3   4       78.24       74.78      7.87 o 
  -8   3   4       89.90       88.60      7.85 o 
  -7   3   4       16.16       19.78      3.94 o 
  -6   3   4     4347.46     4338.94     57.23 o 
  -5   3   4     2826.34     2848.01     21.32 o 
  -4   3   4     5309.21     5219.51     34.55 o 
  -3   3   4     2090.66     2055.35     16.50 o 
  -2   3   4      103.98      101.32      2.43 o 
  -1   3   4     1521.91     1515.21     11.85 o 
   0   3   4     4163.98     4149.01     26.23 o 
   1   3   4     2267.02     2223.64     15.80 o 
   2   3   4     8547.29     8743.14     36.44 o 
   3   3   4     3848.63     4045.90     20.31 o 
   4   3   4     2328.86     2377.65     16.27 o 
   5   3   4        3.09        3.48      1.19 o 
   6   3   4      119.82      120.92      6.40 o 
   7   3   4       87.85       96.07      7.21 o 
   8   3   4       60.96       58.33      6.46 o 
   9   3   4       78.89       83.09      8.56 o 
  -9   4   4      562.05      557.32     14.66 o 
  -8   4   4      202.55      213.37      9.94 o 
  -7   4   4      592.07      576.42     12.73 o 
  -6   4   4      208.53      225.74      7.59 o 
  -5   4   4        8.35        6.01      1.95 o 
  -4   4   4       73.40       51.38      2.78 o 
  -3   4   4    12114.03    12378.58     67.49 o 
  -2   4   4       51.22       39.80      2.63 o 
  -1   4   4      941.94      778.04      6.90 o 
   0   4   4    19246.32    18776.91     62.76 o 
   1   4   4      724.73      700.08      6.02 o 
   2   4   4       64.94       82.19      2.49 o 
   3   4   4     1524.96     1568.14     13.64 o 
   4   4   4    10864.88    11690.39     33.69 o 
   5   4   4     3865.49     4013.13     30.14 o 
   6   4   4      634.40      662.83     13.10 o 
   7   4   4     1793.04     1852.73     22.64 o 
   8   4   4      607.85      600.55     15.24 o 
   9   4   4        2.53       10.33      4.22 o 
  -9   5   4       60.46       50.59      8.10 o 
  -8   5   4      356.51      333.24     11.21 o 
  -7   5   4      308.11      307.78     11.71 o 
  -6   5   4     1606.75     1630.08     25.80 o 
  -5   5   4      146.64      181.07      4.31 o 
  -4   5   4      964.90      849.14      8.94 o 
  -3   5   4     1325.91     1319.71     15.54 o 
  -2   5   4      193.97      193.01      5.71 o 
  -1   5   4        9.42        4.84      1.35 o 
   0   5   4      323.00      312.94      3.96 o 
   1   5   4       99.74       67.72      2.71 o 
   2   5   4       62.65       48.63      3.42 o 
   3   5   4      322.59      300.20      5.34 o 
   4   5   4      491.96      512.44      7.08 o 
   5   5   4       56.22       58.90      3.41 o 
   6   5   4        6.95        5.36      2.17 o 
   7   5   4      142.22      138.33      9.78 o 
   8   5   4      470.34      447.44     18.33 o 
   9   5   4      149.25      149.90      9.57 o 
  -9   6   4        5.45        2.92      4.73 o 
  -8   6   4       61.13       38.49     10.45 o 
  -7   6   4       90.23       75.43      5.56 o 
  -6   6   4      143.71      138.15      6.68 o 
  -5   6   4       21.93       24.04      2.33 o 
  -4   6   4      628.34      683.12     14.68 o 
  -3   6   4      925.29     1045.83     14.61 o 
  -2   6   4        0.65        4.19      1.36 o 
   0   6   4     2268.11     2318.08     17.50 o 
   1   6   4     2779.21     2899.71     22.71 o 
   2   6   4      351.79      387.94      5.44 o 
   3   6   4      786.90      794.80      8.17 o 
   4   6   4        5.44        8.24      1.98 o 
   5   6   4      618.04      596.97      8.43 o 
   6   6   4      302.66      300.03      9.58 o 
   7   6   4       35.49       35.26      4.56 o 
   8   6   4        0.57        4.22      3.73 o 
   9   6   4       78.42       78.41      7.86 o 
  -9   7   4       65.62       64.45      8.98 o 
  -8   7   4      479.87      483.81     26.31 o 
  -7   7   4     1174.38     1185.38     21.88 o 
  -6   7   4     1887.75     2006.92     30.47 o 
  -5   7   4     1514.26     1536.81     33.17 o 
  -4   7   4      338.55      331.23      7.11 o 
  -3   7   4      733.56      769.32      9.90 o 
  -2   7   4       38.62       22.99      2.39 o 
  -1   7   4     5263.15     5427.33     28.64 o 
   0   7   4     4792.96     4867.42     25.01 o 
   1   7   4     3083.05     2926.97     23.23 o 
   2   7   4     1247.27     1241.02     20.81 o 
   3   7   4     3612.57     3531.78     22.84 o 
   4   7   4       16.44       14.19      2.04 o 
   5   7   4      207.76      178.08      6.59 o 
   6   7   4       89.20       91.40      5.95 o 
   7   7   4      164.21      165.20      8.14 o 
   8   7   4       62.75       73.40      6.91 o 
  -9   8   4      611.37      719.33     21.37 o 
  -8   8   4      629.89      620.67     18.53 o 
  -7   8   4       25.36       20.14      4.72 o 
  -6   8   4       52.53       38.58      5.27 o 
  -5   8   4      579.64      571.62     10.91 o 
  -4   8   4     1126.40     1110.06     14.19 o 
  -3   8   4     2547.66     2624.81     17.93 o 
  -2   8   4     6630.80     6698.12     39.07 o 
  -1   8   4     5974.58     6165.35     42.72 o 
   0   8   4      539.52      484.93      6.70 o 
   1   8   4      840.95      999.50     10.84 o 
   2   8   4       16.80        2.87      1.35 o 
   3   8   4     1981.79     1896.61     15.84 o 
   4   8   4     1562.26     1555.85     15.91 o 
   5   8   4     3239.96     3331.93     30.49 o 
   6   8   4     1933.14     2033.05     22.45 o 
   7   8   4      424.63      418.10     15.57 o 
   8   8   4      166.90      172.71      9.40 o 
  -8   9   4       28.21       32.73      7.41 o 
  -7   9   4      133.97      136.06     11.23 o 
  -6   9   4      517.19      530.85     14.09 o 
  -5   9   4      590.69      555.78     11.32 o 
  -4   9   4      225.22      211.68      5.99 o 
  -3   9   4       53.93       47.99      3.24 o 
  -2   9   4       34.65       28.39      3.63 o 
  -1   9   4        2.22       10.98      1.20 o 
   0   9   4       13.00       55.97      3.64 o 
   1   9   4     4538.70     4704.41     32.13 o 
   2   9   4      964.43      972.81     10.77 o 
   3   9   4      374.15      335.03      7.24 o 
   4   9   4      875.66      873.05     10.35 o 
   5   9   4      405.12      385.73      8.03 o 
   6   9   4      261.99      242.87      7.76 o 
   7   9   4      142.81      147.85      8.04 o 
   8   9   4      212.96      217.82     12.52 o 
  -8  10   4      141.84      180.92     11.83 o 
  -7  10   4        9.28       10.15      3.66 o 
  -6  10   4        6.23        5.45      1.85 o 
  -5  10   4       71.05       65.96      5.06 o 
  -4  10   4      380.06      369.21      8.34 o 
  -3  10   4      184.87      189.27      6.29 o 
  -2  10   4      197.53      209.00      5.93 o 
  -1  10   4      263.50      302.97      5.29 o 
   0  10   4      662.57      695.79      8.63 o 
   1  10   4       37.12       35.29      2.78 o 
   2  10   4       82.68       85.97      3.85 o 
   3  10   4      459.57      440.81      7.38 o 
   4  10   4      105.92      103.80      4.66 o 
   5  10   4      549.13      542.69      9.74 o 
   6  10   4      295.19      293.93      8.92 o 
   7  10   4       11.67       14.78      4.73 o 
   8  10   4        3.22        7.49      8.22 o 
  -8  11   4       28.68       11.76      3.38 o 
  -7  11   4      355.14      382.68     15.23 o 
  -6  11   4      143.79      147.96     10.98 o 
  -5  11   4      656.56      697.94     13.47 o 
  -4  11   4      697.73      598.86     10.38 o 
  -3  11   4     1519.36     1403.72     20.57 o 
  -2  11   4      350.88      325.05      7.45 o 
  -1  11   4      124.61       91.11      3.23 o 
   0  11   4     1875.53     1931.01     17.73 o 
   1  11   4     4152.95     4339.32     34.68 o 
   2  11   4     3202.77     3238.52     26.73 o 
   3  11   4     2120.90     2176.11     20.73 o 
   4  11   4       51.26       50.75      3.35 o 
   5  11   4       14.24       13.23      2.34 o 
   6  11   4      100.10       79.66      6.23 o 
   7  11   4       11.40       22.60      5.85 o 
  -7  12   4       93.75       92.13     12.07 o 
  -6  12   4       47.07       49.64      5.24 o 
  -5  12   4     1886.38     1748.47     21.70 o 
  -4  12   4     1135.29     1159.25     16.46 o 
  -3  12   4     4324.60     4434.79     39.26 o 
  -2  12   4     1170.92     1200.41     15.86 o 
  -1  12   4     2742.38     2727.72     26.95 o 
   0  12   4     2046.39     2054.05     19.25 o 
   1  12   4      156.55      130.61      4.64 o 
   2  12   4      580.26      555.93      9.47 o 
   3  12   4      143.91      112.43      4.60 o 
   4  12   4     1045.74     1086.18     13.99 o 
   5  12   4      887.22      877.18     15.95 o 
   6  12   4      667.16      690.39     15.02 o 
   7  12   4      425.71      410.88     15.48 o 
  -7  13   4      241.70      252.95     13.66 o 
  -6  13   4        5.31       10.08      2.84 o 
  -5  13   4        3.10        7.02      2.46 o 
  -4  13   4       38.19       37.40      4.16 o 
  -3  13   4      211.48      212.95      7.34 o 
  -2  13   4        2.27        2.75      1.57 o 
  -1  13   4      255.31      235.91      7.18 o 
   0  13   4      826.17      854.12     12.48 o 
   1  13   4      800.28      803.84     10.64 o 
   2  13   4        6.83        5.74      2.50 o 
   3  13   4      271.74      300.25      7.10 o 
   4  13   4        3.92        3.56      3.33 o 
   5  13   4       41.88       34.37      5.49 o 
   6  13   4        1.18        5.78      2.46 o 
   7  13   4       89.89       89.10      8.66 o 
  -7  14   4       28.70       33.46      5.21 o 
  -6  14   4       50.86       51.52     10.26 o 
  -5  14   4        1.24       -0.24      2.71 o 
  -4  14   4      574.43      561.41     12.07 o 
  -3  14   4        1.90        5.62      2.51 o 
  -2  14   4        0.78       12.05      2.45 o 
  -1  14   4       23.78       23.84      3.39 o 
   0  14   4       36.56       28.30      4.39 o 
   1  14   4       15.62       16.19      2.71 o 
   2  14   4        8.05        6.60      1.64 o 
   3  14   4      113.72      101.99      5.63 o 
   4  14   4      166.84      171.64      7.91 o 
   5  14   4        7.22        9.25      3.30 o 
   6  14   4       13.77       13.15      5.11 o 
  -6  15   4      292.22      307.80     20.42 o 
  -5  15   4      662.24      677.46     16.32 o 
  -4  15   4       42.61       42.06      4.35 o 
  -3  15   4       66.07       71.78      5.87 o 
  -2  15   4       64.40       63.53     11.73 o 
  -1  15   4      558.94      545.83     10.86 o 
   0  15   4      249.70      234.43      8.15 o 
   1  15   4     2343.15     2513.52     21.57 o 
   2  15   4     2001.03     2160.43     30.10 o 
   3  15   4      295.81      317.64     17.18 o 
   4  15   4       37.31       42.81      5.98 o 
   5  15   4       69.45       76.29      7.10 o 
   6  15   4       27.79       18.73      5.02 o 
  -6  16   4        0.02        8.77      3.85 o 
  -5  16   4      108.91      109.67     10.13 o 
  -4  16   4      569.59      547.87     14.23 o 
  -3  16   4      896.14      870.35     15.35 o 
  -2  16   4     2006.05     2105.29     27.90 o 
  -1  16   4      531.21      540.45     13.50 o 
   0  16   4      867.44      904.99     14.36 o 
   1  16   4       63.75       56.76      6.38 o 
   2  16   4       56.68       58.82      6.33 o 
   3  16   4       18.35       12.88      3.16 o 
   4  16   4      158.00      141.59     11.32 o 
   5  16   4      308.05      306.29     11.69 o 
  -5  17   4       89.54       94.43      9.19 o 
  -4  17   4       23.10       19.71      4.01 o 
  -3  17   4       89.60       86.94      6.19 o 
  -2  17   4      231.30      208.52      9.47 o 
  -1  17   4      108.18      105.66      7.53 o 
   0  17   4       14.02       12.57      7.40 o 
   1  17   4        6.04        9.56      3.37 o 
   2  17   4      136.14      147.63      9.46 o 
   3  17   4      306.08      327.48     14.36 o 
   4  17   4       56.67       44.87      8.93 o 
   5  17   4       56.07       48.06      6.55 o 
  -4  18   4       71.35       85.65      8.03 o 
  -3  18   4       18.49       17.17      3.94 o 
  -2  18   4        2.77        9.63      3.85 o 
  -1  18   4      566.85      577.65     17.50 o 
   0  18   4        5.30       12.63      3.93 o 
   1  18   4      111.46      120.89      9.96 o 
   2  18   4       53.54       61.08      7.38 o 
   3  18   4        0.23        7.02      3.77 o 
   4  18   4        2.29       10.38      5.01 o 
  -3  19   4        9.13       16.40      5.20 o 
  -2  19   4       17.77       15.68      6.62 o 
  -1  19   4      179.03      160.45     12.29 o 
   0  19   4      194.02      215.76     12.68 o 
   1  19   4      314.07      313.82     17.82 o 
   2  19   4      378.85      419.52     16.59 o 
   3  19   4      203.34      207.48     12.78 o 
  -1  20   4      622.25      651.07     22.12 o 
   0  20   4      206.42      202.62     11.70 o 
   1  20   4        1.74        6.12      4.27 o 
  -9   1   5      305.05      298.07     11.63 o 
  -8   1   5      488.18      459.68     12.30 o 
  -7   1   5     2239.50     2317.19     28.13 o 
  -6   1   5     1208.31     1159.87     21.86 o 
  -5   1   5     3430.18     3377.44     28.48 o 
  -4   1   5     1330.20     1339.97     13.45 o 
  -3   1   5      176.24      165.79      3.48 o 
  -2   1   5      350.51      408.27      4.04 o 
  -1   1   5     9869.72     9914.76     41.69 o 
   0   1   5     7680.21     8044.93     44.76 o 
   1   1   5    15004.02    14923.72    110.25 o 
   2   1   5     4526.68     4298.99     30.84 o 
   3   1   5      202.65      202.34      4.37 o 
   4   1   5      137.88      117.21      3.67 o 
   5   1   5      234.46      208.22      4.92 o 
   6   1   5      792.70      776.16     13.35 o 
   7   1   5      718.68      697.85     16.23 o 
   8   1   5      295.57      314.44     11.37 o 
   9   1   5       36.21       24.41      4.42 o 
  -9   2   5      305.79      312.68     13.95 o 
  -8   2   5      719.80      748.04     15.31 o 
  -7   2   5       20.41       14.39      2.98 o 
  -6   2   5      282.73      278.03      8.10 o 
  -5   2   5      505.20      493.48      6.50 o 
  -4   2   5      676.52      583.16     10.56 o 
  -3   2   5      128.44       84.15      2.24 o 
  -2   2   5     8801.74     8677.50     32.03 o 
  -1   2   5    33153.87    32165.16    200.23 o 
   0   2   5      425.30      373.44      3.69 o 
   1   2   5      423.09      377.70      3.87 o 
   2   2   5     9952.28    10473.14     55.53 o 
   3   2   5      960.81      862.55      8.99 o 
   4   2   5     4160.69     4292.77     26.84 o 
   5   2   5     5967.16     6364.95     65.64 o 
   6   2   5      896.38      923.73     17.21 o 
   7   2   5     1731.05     1734.59     34.46 o 
   8   2   5       39.90       42.38      6.06 o 
   9   2   5        3.42        6.07      3.40 o 
  -9   3   5      181.95      161.17      9.29 o 
  -8   3   5      153.38      155.63     10.26 o 
  -7   3   5     1798.12     1815.53     27.99 o 
  -6   3   5     1624.82     1561.30     20.04 o 
  -5   3   5     2571.98     2563.42     23.92 o 
  -4   3   5      274.52      249.76      6.82 o 
  -3   3   5     1011.47     1088.72      9.88 o 
  -2   3   5     1372.42     1524.71     11.83 o 
  -1   3   5    36335.52    36992.43    104.16 o 
   0   3   5      444.15      352.94      3.72 o 
   1   3   5      301.75      335.13      3.91 o 
   2   3   5      479.07      371.23      4.80 o 
   3   3   5     2545.13     2613.42     20.98 o 
   4   3   5      191.25      167.75      4.16 o 
   5   3   5       40.80       33.22      3.50 o 
   6   3   5      103.21       91.44      6.11 o 
   7   3   5      370.38      360.41     11.12 o 
   8   3   5      355.39      364.88     12.41 o 
   9   3   5      118.73       97.31      8.74 o 
  -9   4   5       11.51       18.87      5.00 o 
  -8   4   5        1.40        7.22      2.41 o 
  -7   4   5      144.90      126.21      9.18 o 
  -6   4   5      422.05      429.16     10.13 o 
  -5   4   5      370.56      332.68      6.30 o 
  -4   4   5      260.31      246.90      4.91 o 
  -3   4   5       26.10       26.95      2.53 o 
  -2   4   5     2595.43     2844.84     26.28 o 
  -1   4   5     3996.82     4291.92     31.48 o 
   0   4   5     2170.60     2105.99     15.35 o 
   1   4   5      962.45      965.45      7.31 o 
   2   4   5        2.53        3.44      1.06 o 
   3   4   5     1340.41     1416.52     12.89 o 
   4   4   5     1445.73     1491.16     13.28 o 
   5   4   5        0.08        8.36      2.02 o 
   6   4   5      135.99      141.47      6.96 o 
   7   4   5      148.86      130.63      9.64 o 
   8   4   5       52.54       41.81      7.49 o 
   9   4   5        1.58        8.70      3.90 o 
  -9   5   5      283.05      264.41     16.33 o 
  -8   5   5       26.67       28.64      4.63 o 
  -7   5   5     1076.53     1063.34     16.74 o 
  -6   5   5     2695.30     2808.68     33.03 o 
  -5   5   5     2070.03     2065.12     21.16 o 
  -4   5   5     1764.16     1793.67     20.77 o 
  -3   5   5      125.54      168.07      4.67 o 
  -2   5   5     4985.96     5257.20     24.77 o 
  -1   5   5      349.98      302.84      5.11 o 
   0   5   5     1719.38     1665.71     13.18 o 
   1   5   5     5275.12     5311.84     35.29 o 
   2   5   5     1639.04     1689.94     13.18 o 
   3   5   5      721.47      654.02      8.73 o 
   4   5   5       98.92       95.15      3.77 o 
   5   5   5       46.84       47.22      3.00 o 
   6   5   5      453.81      455.95     11.30 o 
   7   5   5      180.23      188.01      8.64 o 
   8   5   5      243.49      251.87     10.91 o 
   9   5   5      174.54      175.41     10.42 o 
  -9   6   5      288.94      329.88     15.89 o 
  -8   6   5        4.48        3.05      3.72 o 
  -7   6   5       35.61       20.93      3.15 o 
  -6   6   5       63.89       58.70      4.89 o 
  -5   6   5     1151.21     1182.46     14.23 o 
  -4   6   5     5932.29     6248.91     39.03 o 
  -3   6   5     5309.76     5283.38     31.83 o 
  -2   6   5     6362.64     6276.71     40.11 o 
  -1   6   5     4842.58     4891.55     27.73 o 
   0   6   5     5391.86     5621.86     38.04 o 
   1   6   5     3974.73     4308.63     21.39 o 
   2   6   5      115.68      106.37      3.13 o 
   3   6   5     1434.13     1384.64     13.90 o 
   4   6   5     5187.53     5329.44     40.10 o 
   5   6   5     2303.71     2302.47     19.45 o 
   6   6   5      216.25      236.75      8.74 o 
   7   6   5      280.70      273.91     10.00 o 
   8   6   5        1.92        0.60      3.29 o 
  -9   7   5      267.29      249.42     13.79 o 
  -8   7   5      274.99      263.99     13.59 o 
  -7   7   5      262.70      272.62     11.46 o 
  -6   7   5      228.29      224.30      7.88 o 
  -5   7   5      420.52      397.25      6.43 o 
  -4   7   5     1342.43     1303.51     18.95 o 
  -3   7   5      219.48      216.82      4.70 o 
  -2   7   5     3137.98     3232.82     28.13 o 
  -1   7   5      904.25      881.99     10.98 o 
   0   7   5     1642.85     1771.17     15.42 o 
   1   7   5     2930.15     2779.92     22.38 o 
   2   7   5     2211.15     2177.12     39.98 o 
   3   7   5      140.20      102.09      3.83 o 
   4   7   5     2156.19     2116.30     19.15 o 
   5   7   5     2739.67     2843.34     28.94 o 
   6   7   5      111.27       95.08      6.57 o 
   7   7   5       93.82       87.14      6.67 o 
   8   7   5       69.34       67.65      7.15 o 
  -9   8   5       23.76       20.78      5.67 o 
  -8   8   5       11.85        5.50      3.53 o 
  -7   8   5      173.81      157.30      9.77 o 
  -6   8   5      134.30      126.33      8.68 o 
  -5   8   5       78.48       60.75      3.61 o 
  -4   8   5      103.16       94.81      3.45 o 
  -3   8   5      375.92      351.89      5.94 o 
  -2   8   5        5.09        4.28      1.96 o 
  -1   8   5      327.45      280.54      7.39 o 
   0   8   5       26.89       14.92      1.60 o 
   1   8   5     1118.03     1166.49     12.23 o 
   2   8   5      420.26      409.58      7.66 o 
   3   8   5       35.91       56.69      3.36 o 
   4   8   5     1053.70     1041.40     11.79 o 
   5   8   5      963.01      943.19     12.33 o 
   6   8   5       50.91       44.29      3.90 o 
   7   8   5      139.48      139.61      8.76 o 
   8   8   5       15.74       25.51      4.86 o 
  -8   9   5      922.47     1000.52     23.29 o 
  -7   9   5      774.35      799.41     20.03 o 
  -6   9   5      653.54      695.77     16.19 o 
  -5   9   5      539.31      528.41     12.49 o 
  -4   9   5       59.71       54.19      5.98 o 
  -3   9   5      627.09      582.29      9.12 o 
  -2   9   5      275.05      248.25      6.00 o 
  -1   9   5     2272.66     2270.26     25.36 o 
   0   9   5     2815.11     2745.51     18.46 o 
   1   9   5     3471.97     3604.84     25.31 o 
   2   9   5     2548.66     2552.06     20.08 o 
   3   9   5     1887.27     1850.82     17.59 o 
   4   9   5      157.42      159.08      5.18 o 
   5   9   5      582.66      588.18      9.55 o 
   6   9   5      460.94      449.86     10.42 o 
   7   9   5       98.37      111.48      7.55 o 
   8   9   5       38.08       26.02      3.94 o 
  -8  10   5      493.88      542.78     18.05 o 
  -7  10   5       45.77       38.81      7.72 o 
  -6  10   5       35.03       32.59      3.92 o 
  -5  10   5      268.16      264.07      8.68 o 
  -4  10   5     1458.31     1421.99     18.92 o 
  -3  10   5     4663.44     4730.06     39.45 o 
  -2  10   5     3970.46     4151.05     36.68 o 
  -1  10   5     2987.92     3051.34     24.98 o 
   0  10   5     1589.81     1531.49     13.58 o 
   1  10   5     1401.65     1467.76     13.84 o 
   2  10   5      711.04      693.74      9.58 o 
   3  10   5       44.47       43.89      3.29 o 
   4  10   5      397.68      389.47      7.65 o 
   5  10   5     1272.23     1306.66     13.87 o 
   6  10   5     1219.85     1262.25     16.07 o 
   7  10   5      601.97      602.19     14.76 o 
   8  10   5      116.18      114.74      9.75 o 
  -8  11   5       51.10       45.85      9.05 o 
  -7  11   5      337.96      314.34     13.81 o 
  -6  11   5      511.60      481.38     15.13 o 
  -5  11   5      115.40      134.96      6.72 o 
  -4  11   5      166.80      146.01      5.81 o 
  -3  11   5        4.35        3.58      2.50 o 
  -2  11   5      802.16      794.26     11.60 o 
  -1  11   5      974.23      937.43     13.02 o 
   0  11   5     2619.94     2686.22     23.83 o 
   1  11   5      872.04      847.79     10.61 o 
   2  11   5      468.62      470.76      7.94 o 
   3  11   5      662.80      665.36      9.74 o 
   4  11   5      203.51      189.90      5.97 o 
   5  11   5        9.38       14.59      2.41 o 
   6  11   5       31.87       20.43      2.76 o 
   7  11   5      482.12      474.38     16.18 o 
  -7  12   5       13.05       16.48      5.26 o 
  -6  12   5       66.94       74.12      8.37 o 
  -5  12   5        7.50       13.40      3.33 o 
  -4  12   5      563.39      550.06     10.71 o 
  -3  12   5       12.57       16.60      2.84 o 
  -2  12   5      146.61      129.60      5.52 o 
  -1  12   5        4.99       11.40      2.70 o 
   0  12   5       55.93       58.73      3.20 o 
   1  12   5      749.76      758.49      9.68 o 
   2  12   5        4.40        3.11      1.73 o 
   3  12   5       44.62       46.03      5.55 o 
   4  12   5      151.38      133.46      5.55 o 
   5  12   5       66.41       64.61      5.42 o 
   6  12   5       56.14       60.00      6.11 o 
   7  12   5        3.43        4.18      4.78 o 
  -7  13   5      200.20      219.55     14.13 o 
  -6  13   5      913.44      936.90     21.03 o 
  -5  13   5       10.14        9.44      6.40 o 
  -4  13   5       14.59       20.13      6.78 o 
  -3  13   5      141.46      124.61      5.90 o 
  -2  13   5       18.30       10.30      2.00 o 
  -1  13   5      184.09      167.58      7.09 o 
   0  13   5     1883.24     1863.05     21.15 o 
   1  13   5     1649.16     1717.41     18.11 o 
   2  13   5     2185.38     2241.57     23.07 o 
   3  13   5      334.74      331.33      7.59 o 
   4  13   5       15.23       11.90      2.39 o 
   5  13   5       33.71       26.53      5.94 o 
   6  13   5        1.05        7.26      2.92 o 
   7  13   5       83.86       71.05      8.36 o 
  -7  14   5       24.99       14.12      3.70 o 
  -6  14   5        0.44       10.01      5.33 o 
  -5  14   5      145.39      155.05      8.79 o 
  -4  14   5     1364.94     1389.28     17.95 o 
  -3  14   5      880.68      895.50     14.46 o 
  -2  14   5     1032.38     1004.16     17.92 o 
  -1  14   5       23.33       25.62      3.43 o 
   0  14   5      326.80      311.30      8.30 o 
   1  14   5      398.26      367.04      9.12 o 
   2  14   5       64.50       63.59      4.41 o 
   3  14   5      690.37      677.07     12.50 o 
   4  14   5      907.04      906.19     16.82 o 
   5  14   5      678.58      714.23     15.91 o 
   6  14   5      416.85      435.91     13.48 o 
  -6  15   5       23.94       20.02      5.15 o 
  -5  15   5       50.27       46.14      9.81 o 
  -4  15   5       34.77       31.27      5.16 o 
  -3  15   5        9.79        6.74      2.18 o 
  -2  15   5       47.46       58.85     23.17 o 
  -1  15   5      636.70      651.31     12.25 o 
   0  15   5      225.95      208.37      7.37 o 
   1  15   5     1306.64     1386.15     17.13 o 
   2  15   5        2.66       14.64      4.25 o 
   3  15   5        1.78        4.36      2.16 o 
   4  15   5       32.62       31.62      4.27 o 
   5  15   5        8.48       14.10      3.36 o 
   6  15   5       59.91       51.50      6.37 o 
  -6  16   5        0.04        7.99      5.67 o 
  -5  16   5        4.79        4.91      2.84 o 
  -4  16   5        2.43       12.68      4.41 o 
  -3  16   5       14.94       11.27      3.79 o 
  -2  16   5       23.12       12.32      2.92 o 
  -1  16   5        5.72        9.32      2.12 o 
   0  16   5       82.18       75.22      6.44 o 
   1  16   5       48.12       49.26      7.85 o 
   2  16   5      291.63      263.57     13.05 o 
   3  16   5      248.52      243.33     12.22 o 
   4  16   5       42.98       53.44      6.04 o 
   5  16   5       32.95       30.45      4.54 o 
  -5  17   5      316.16      330.58     20.04 o 
  -4  17   5        1.31        9.66      3.26 o 
  -3  17   5        8.59       11.17      3.59 o 
  -2  17   5      284.94      290.31     10.89 o 
  -1  17   5      252.44      269.13     12.84 o 
   0  17   5     1151.66     1188.49     20.96 o 
   1  17   5      490.07      522.53     17.03 o 
   2  17   5      694.53      734.41     19.27 o 
   3  17   5       46.77       54.12      8.50 o 
   4  17   5      222.24      191.90     12.67 o 
  -4  18   5      187.73      201.65     10.60 o 
  -3  18   5     1014.21     1127.94     20.41 o 
  -2  18   5      644.72      693.99     19.67 o 
  -1  18   5      301.04      319.41     14.60 o 
   0  18   5      134.69      133.20     10.50 o 
   1  18   5       27.87       34.94      6.80 o 
   2  18   5       33.76       45.52      6.96 o 
   3  18   5      112.39      113.78      8.23 o 
   4  18   5      209.69      231.20     13.35 o 
  -3  19   5       14.55       11.73      3.46 o 
  -2  19   5       11.66        8.22      4.64 o 
  -1  19   5        1.97        9.48      6.94 o 
   0  19   5      166.73      163.56     11.77 o 
   1  19   5      214.46      242.96     12.97 o 
   2  19   5      101.33      109.14      9.90 o 
   3  19   5      202.41      225.09     12.68 o 
  -1  20   5       38.71       42.17     10.35 o 
   0  20   5       84.53       92.89      9.27 o 
   1  20   5        2.18        6.72      4.54 o 
  -9   0   6       18.22       24.17      9.31 o 
  -8   0   6       97.01       97.70      9.75 o 
  -7   0   6      768.66      785.12     20.19 o 
  -6   0   6      168.22      171.60      9.70 o 
  -5   0   6     3762.98     3957.58     44.92 o 
  -4   0   6     5720.03     5610.77     40.17 o 
  -3   0   6     5331.08     5156.13     32.31 o 
  -2   0   6     9023.20     8941.14     47.97 o 
   0   0   6      385.60      393.08      8.39 o 
   1   0   6      551.18      628.00     11.91 o 
   2   0   6     3075.86     3009.76     32.15 o 
   3   0   6     3703.71     3927.08     28.03 o 
   4   0   6     4281.90     4327.66     36.27 o 
   5   0   6     1120.81     1119.90     20.82 o 
   6   0   6     1450.84     1337.28     26.97 o 
   7   0   6       42.46       62.48      8.23 o 
   8   0   6        7.51        6.27      4.72 o 
   9   0   6       41.17       44.84     12.37 o 
  -9   1   6       20.36       14.55      4.59 o 
  -8   1   6      201.12      194.21      9.14 o 
  -7   1   6     4059.74     4218.68     59.42 o 
  -6   1   6     2014.87     2030.43     23.08 o 
  -5   1   6     1200.77     1150.06     11.13 o 
  -4   1   6      218.58      175.40      3.35 o 
  -3   1   6      494.57      529.93      5.96 o 
  -2   1   6      713.65      790.46      5.96 o 
  -1   1   6      184.67      200.02      3.08 o 
   0   1   6    16033.17    16152.82    159.11 o 
   1   1   6     2875.98     3037.64     26.30 o 
   2   1   6     3679.79     3315.68     25.46 o 
   3   1   6      413.62      320.59      5.13 o 
   4   1   6     1724.42     1815.23     14.16 o 
   5   1   6      314.57      299.23      6.33 o 
   6   1   6      216.04      230.92      7.93 o 
   7   1   6      872.20      855.24     20.59 o 
   8   1   6      538.84      520.10     17.05 o 
   9   1   6      250.80      243.82     11.08 o 
  -9   2   6       47.02       19.86      4.81 o 
  -8   2   6      147.28      135.58      7.79 o 
  -7   2   6      551.93      540.55     12.00 o 
  -6   2   6      265.45      235.68      7.53 o 
  -5   2   6     1024.84     1023.95     11.06 o 
  -4   2   6     1495.24     1646.04     16.95 o 
  -3   2   6      141.97      139.68      2.88 o 
  -2   2   6       40.51       54.68      2.38 o 
  -1   2   6    27289.43    27132.50     87.42 o 
   0   2   6    29625.99    29953.69    132.38 o 
   1   2   6      122.06      126.09      2.43 o 
   2   2   6      376.29      371.09      5.38 o 
   3   2   6      263.92      298.19      4.82 o 
   4   2   6      461.25      521.32      8.61 o 
   5   2   6       47.13       41.52      3.22 o 
   6   2   6     1407.11     1352.34     22.49 o 
   7   2   6       11.90       11.53      3.34 o 
   8   2   6       20.18       15.31      4.05 o 
   9   2   6      140.33      143.45      9.44 o 
  -9   3   6      559.56      568.04     14.79 o 
  -8   3   6      874.44      870.59     19.07 o 
  -7   3   6      140.00      127.47      7.80 o 
  -6   3   6     3569.27     3615.53     33.83 o 
  -5   3   6     1447.45     1447.06     14.46 o 
  -4   3   6      423.34      477.26      7.73 o 
  -3   3   6     1205.04     1198.05     13.58 o 
  -2   3   6      123.46       89.27      3.11 o 
  -1   3   6     5702.60     5624.96     41.07 o 
   0   3   6      382.80      372.55      6.80 o 
   1   3   6     5606.32     5478.96     35.59 o 
   2   3   6     2443.80     2404.74     19.09 o 
   3   3   6       17.57       12.63      1.39 o 
   4   3   6     1045.73     1105.30     10.84 o 
   5   3   6       40.23       38.81      2.62 o 
   6   3   6       53.41       55.65      5.11 o 
   7   3   6       24.18       21.53      4.17 o 
   8   3   6      520.57      519.25     19.54 o 
   9   3   6      352.29      323.70     12.50 o 
  -9   4   6      157.85      147.71     10.55 o 
  -8   4   6        1.91        4.63      2.92 o 
  -7   4   6      119.17      116.85      6.91 o 
  -6   4   6      586.10      602.91     11.89 o 
  -5   4   6      199.43      175.50      3.58 o 
  -4   4   6     7132.74     7205.91     47.84 o 
  -3   4   6    10518.18    11073.76     59.53 o 
  -2   4   6     6490.13     6670.33     24.73 o 
  -1   4   6     1710.39     1957.90     14.55 o 
   0   4   6        6.95        8.60      1.37 o 
   1   4   6     1455.75     1463.07     11.06 o 
   2   4   6      434.27      395.85      5.42 o 
   3   4   6     3051.02     3067.30     19.20 o 
   4   4   6     2952.43     2989.59     20.51 o 
   5   4   6     4031.71     4265.64     32.12 o 
   6   4   6      179.60      190.32      7.72 o 
   7   4   6       25.73       29.94      4.22 o 
   8   4   6        7.76       14.33      4.62 o 
   9   4   6        6.42        8.67      4.12 o 
  -9   5   6      195.55      192.27     11.78 o 
  -8   5   6      302.08      283.91     14.80 o 
  -7   5   6      707.69      682.39     15.93 o 
  -6   5   6      612.06      610.74     11.73 o 
  -5   5   6      772.21      824.59     10.40 o 
  -4   5   6      233.28      202.17      4.25 o 
  -3   5   6       20.62       11.56      1.56 o 
  -2   5   6     1158.80     1200.58     12.30 o 
  -1   5   6     9204.87     9796.56     43.84 o 
   0   5   6      124.57      190.19      3.34 o 
   1   5   6     3072.42     3085.61     32.46 o 
   2   5   6      673.84      625.25      7.58 o 
   3   5   6     1673.83     1583.00     15.09 o 
   4   5   6       58.13       59.12      3.17 o 
   5   5   6        2.90        4.27      1.26 o 
   6   5   6      875.78      910.16     16.09 o 
   7   5   6      469.13      447.06     12.30 o 
   8   5   6      258.29      286.74     11.49 o 
  -9   6   6        1.00        9.23      5.25 o 
  -8   6   6       18.46       11.67      3.72 o 
  -7   6   6       17.89       18.08      7.35 o 
  -6   6   6       25.71       17.49      2.93 o 
  -5   6   6       17.58       12.96      1.83 o 
  -4   6   6      474.67      509.54      6.66 o 
  -3   6   6      450.76      428.52     13.52 o 
  -2   6   6      617.29      615.75      8.89 o 
  -1   6   6     1868.04     1781.67     17.27 o 
   0   6   6     2484.35     2813.11     21.91 o 
   1   6   6      609.25      605.28      7.24 o 
   2   6   6      210.77      177.52      4.19 o 
   3   6   6      193.81      179.97      4.60 o 
   4   6   6       26.84       41.62      2.90 o 
   5   6   6      444.62      421.79      7.59 o 
   6   6   6     2226.79     2247.08     27.43 o 
   7   6   6       12.54       10.62      3.38 o 
   8   6   6        7.48        7.83      3.07 o 
  -9   7   6      203.17      214.98     13.57 o 
  -8   7   6      814.79      813.90     20.66 o 
  -7   7   6      949.04      976.83     20.71 o 
  -6   7   6      630.25      639.12     15.41 o 
  -5   7   6      155.60      161.78      4.44 o 
  -4   7   6     1006.40     1014.29     13.92 o 
  -3   7   6     1044.40     1058.53     11.48 o 
  -2   7   6      256.12      208.17      5.26 o 
  -1   7   6      616.14      516.78      7.79 o 
   0   7   6     1812.33     1696.37     14.76 o 
   1   7   6      557.12      476.40      6.71 o 
   2   7   6     5344.40     5736.39     31.27 o 
   3   7   6     1061.67     1022.20     11.00 o 
   4   7   6       34.05       37.85      2.93 o 
   5   7   6      201.50      200.30      5.74 o 
   6   7   6     1044.98      993.24     15.96 o 
   7   7   6      265.44      289.55     10.75 o 
   8   7   6       98.18       97.68      8.01 o 
  -9   8   6      639.37      712.93     21.43 o 
  -8   8   6       57.60       55.08      7.22 o 
  -7   8   6       91.65       76.11      8.37 o 
  -6   8   6        5.61        6.14      3.62 o 
  -5   8   6      612.66      575.86     11.36 o 
  -4   8   6     1099.23     1125.05     12.89 o 
  -3   8   6     6694.11     6739.93     46.28 o 
  -2   8   6     2136.30     1966.43     19.94 o 
  -1   8   6     3945.60     4115.67     33.42 o 
   0   8   6       65.42       54.18      2.63 o 
   1   8   6       86.21       88.67      3.35 o 
   2   8   6     1882.41     1741.17     14.70 o 
   3   8   6     3071.84     3153.59     26.40 o 
   4   8   6     2126.80     2190.35     19.05 o 
   5   8   6     1611.71     1674.74     17.57 o 
   6   8   6      180.42      188.07      8.15 o 
   7   8   6      387.39      391.07     11.86 o 
   8   8   6      107.94       92.84      7.36 o 
  -8   9   6       56.21       58.29      7.23 o 
  -7   9   6      582.93      562.55     17.96 o 
  -6   9   6      460.76      471.93     14.66 o 
  -5   9   6      870.70      838.44     13.46 o 
  -4   9   6      103.67      103.51      4.49 o 
  -3   9   6      559.91      543.78      9.87 o 
  -2   9   6     1206.55     1245.24     13.96 o 
  -1   9   6     2336.87     2382.21     23.94 o 
   0   9   6     1497.35     1434.71     14.19 o 
   1   9   6     2360.02     2350.07     17.71 o 
   2   9   6     1252.96     1210.18     12.70 o 
   3   9   6     1550.90     1416.65     13.05 o 
   4   9   6       55.33       49.07      3.33 o 
   5   9   6      444.57      406.26      7.95 o 
   6   9   6      338.84      322.06     10.10 o 
   7   9   6      189.72      172.09      8.58 o 
   8   9   6      356.99      347.66     12.36 o 
  -8  10   6      136.73      138.24     15.39 o 
  -7  10   6        4.40        5.56      4.34 o 
  -6  10   6        0.10        4.46      3.38 o 
  -5  10   6       21.25       23.00      3.10 o 
  -4  10   6       95.37       79.16      4.98 o 
  -3  10   6      130.56      129.27      6.51 o 
  -2  10   6        0.41        6.06      2.21 o 
  -1  10   6      963.27     1037.02     13.01 o 
   0  10   6      163.38      142.32      3.93 o 
   1  10   6      732.19      731.57      9.69 o 
   2  10   6      868.86      881.54     10.55 o 
   3  10   6      229.24      198.54      6.40 o 
   4  10   6      642.20      624.99      9.53 o 
   5  10   6      255.05      251.72      6.98 o 
   6  10   6      225.95      208.80      8.28 o 
   7  10   6       10.09        7.30      2.44 o 
  -8  11   6      209.03      176.32     12.09 o 
  -7  11   6      537.60      547.17     22.47 o 
  -6  11   6      283.58      289.14     10.24 o 
  -5  11   6       63.20       80.29      6.10 o 
  -4  11   6       42.06       38.57      3.63 o 
  -3  11   6       82.99       92.26      4.69 o 
  -2  11   6      814.77      818.38     11.81 o 
  -1  11   6     1645.05     1669.08     19.04 o 
   0  11   6     2694.87     2693.36     24.11 o 
   1  11   6      533.55      561.66      8.58 o 
   2  11   6      116.32      109.93      4.61 o 
   3  11   6       81.88       83.61      4.15 o 
   4  11   6      196.40      184.00      5.87 o 
   5  11   6       30.38       25.35      3.68 o 
   6  11   6      373.52      359.38     10.34 o 
   7  11   6      218.98      198.23     10.83 o 
  -7  12   6        3.94       11.36      5.61 o 
  -6  12   6       26.13       35.36      8.08 o 
  -5  12   6     2725.34     2767.89     60.33 o 
  -4  12   6     1170.97     1197.45     16.81 o 
  -3  12   6      869.78      837.80     12.79 o 
  -2  12   6       90.88       88.96      5.58 o 
  -1  12   6     4521.31     4633.61     36.46 o 
   0  12   6       96.92      106.45      5.15 o 
   1  12   6       11.26        5.88      1.99 o 
   2  12   6      289.37      262.12      6.68 o 
   3  12   6      993.67     1017.48     13.61 o 
   4  12   6      276.21      283.62      7.31 o 
   5  12   6      528.05      529.15     10.96 o 
   6  12   6      414.71      443.21     14.82 o 
   7  12   6       12.92        9.59      3.35 o 
  -7  13   6      139.78      145.50     11.08 o 
  -6  13   6      103.20       88.06      9.60 o 
  -5  13   6        9.97        4.99      2.54 o 
  -4  13   6        0.29       -0.49      2.42 o 
  -3  13   6       27.92       31.58      3.62 o 
  -2  13   6      471.56      445.94      9.57 o 
  -1  13   6      430.34      428.10      9.49 o 
   0  13   6     1463.97     1473.16     18.60 o 
   1  13   6     1797.84     1878.29     22.57 o 
   2  13   6      975.41      937.86     12.79 o 
   3  13   6        3.53        6.11      1.54 o 
   4  13   6       50.02       42.88      4.05 o 
   5  13   6       25.95       17.90      3.27 o 
   6  13   6      114.08      110.13      7.94 o 
  -7  14   6        7.17       16.77      4.24 o 
  -6  14   6       91.15       87.06      9.96 o 
  -5  14   6       50.81       45.59      6.30 o 
  -4  14   6      247.89      259.40      8.89 o 
  -3  14   6       34.62       29.21      4.09 o 
  -2  14   6      121.88      109.38      5.79 o 
  -1  14   6      120.77      115.29      5.85 o 
   0  14   6      674.34      627.77     11.29 o 
   1  14   6       59.23       56.14      4.47 o 
   2  14   6      446.29      409.27      9.75 o 
   3  14   6      498.74      483.15      9.71 o 
   4  14   6      236.47      222.10      8.37 o 
   5  14   6        2.20        9.04      3.97 o 
   6  14   6        0.58        6.76      7.26 o 
  -6  15   6      341.69      361.50     16.26 o 
  -5  15   6      196.92      199.28     14.46 o 
  -4  15   6       13.96       19.11      3.84 o 
  -3  15   6      109.58       92.79      6.50 o 
  -2  15   6      480.94      454.98     13.84 o 
  -1  15   6      605.86      628.40     17.85 o 
   0  15   6      251.79      241.38      8.03 o 
   1  15   6     1098.05     1143.87     16.08 o 
   2  15   6     1598.40     1632.11     18.86 o 
   3  15   6      433.12      407.96     11.94 o 
   4  15   6      119.73      107.89      6.40 o 
   5  15   6       10.07       10.01      3.64 o 
   6  15   6       10.44        7.70      2.97 o 
  -6  16   6       18.37       29.99      6.72 o 
  -5  16   6      272.72      272.24     13.10 o 
  -4  16   6      622.81      618.83     15.53 o 
  -3  16   6      782.38      854.08     17.19 o 
  -2  16   6      191.14      193.89      8.43 o 
  -1  16   6      108.46      103.76      6.31 o 
   0  16   6      262.97      253.52      8.54 o 
   1  16   6      416.36      416.67     11.58 o 
   2  16   6       33.01       36.52      7.26 o 
   3  16   6       93.04      102.15      7.05 o 
   4  16   6      521.20      523.80     17.12 o 
   5  16   6      567.33      592.43     18.30 o 
  -5  17   6        3.23        6.93      9.28 o 
  -4  17   6      164.02      147.42      9.12 o 
  -3  17   6        1.67        4.22      3.38 o 
  -2  17   6       68.08       69.29      6.41 o 
  -1  17   6       97.36       85.12      7.21 o 
   0  17   6      652.69      627.96     17.95 o 
   1  17   6       21.93       24.11      4.54 o 
   2  17   6      290.70      288.42     11.41 o 
   3  17   6      274.98      283.77     13.69 o 
   4  17   6        9.51       12.62      4.03 o 
  -4  18   6      150.56      158.28      9.59 o 
  -3  18   6       18.18       18.32      4.37 o 
  -2  18   6      179.77      162.16      9.39 o 
  -1  18   6      291.84      266.29     12.15 o 
   0  18   6       61.06       61.78      7.83 o 
   1  18   6        2.22        8.60      2.88 o 
   2  18   6      122.33      111.03      9.46 o 
   3  18   6       21.51       15.48      4.09 o 
  -3  19   6        6.15       18.19      9.78 o 
  -2  19   6      199.49      205.53     11.62 o 
  -1  19   6      620.05      612.56     17.87 o 
   0  19   6      148.33      163.95     10.70 o 
   1  19   6      258.75      270.24     12.96 o 
   2  19   6      150.36      166.02     11.64 o 
  -1  20   6       70.56       69.27      8.37 o 
   0  20   6        9.74        7.19      6.28 o 
  -9   1   7      381.94      367.04     12.93 o 
  -8   1   7      354.27      354.15     11.13 o 
  -7   1   7     2796.02     2850.23     31.95 o 
  -6   1   7     1220.73     1184.27     14.95 o 
  -5   1   7      115.49      113.35      3.75 o 
  -4   1   7     1093.18     1174.30     11.19 o 
  -3   1   7        8.53        5.37      0.99 o 
  -2   1   7      186.10      137.93      3.02 o 
  -1   1   7     1662.90     1546.75     12.92 o 
   0   1   7       59.87       85.37      4.08 o 
   1   1   7     1825.85     1817.81     18.43 o 
   2   1   7       47.77       51.27      2.08 o 
   3   1   7     3233.04     3378.78     28.54 o 
   4   1   7        2.07        4.41      1.58 o 
   5   1   7      139.29      141.64      4.32 o 
   6   1   7      390.65      359.41      9.37 o 
   7   1   7     1073.70     1081.01     25.08 o 
   8   1   7      525.95      560.21     18.38 o 
   9   1   7       61.45       49.16      6.29 o 
  -9   2   7        3.18        8.59      4.18 o 
  -8   2   7       66.36       56.84      5.89 o 
  -7   2   7      115.87      109.56      6.32 o 
  -6   2   7      174.26      163.99      6.72 o 
  -5   2   7     3728.85     3793.19     32.71 o 
  -4   2   7    12036.43    12547.60     65.12 o 
  -3   2   7     6282.95     6232.23     29.34 o 
  -2   2   7     1153.24     1090.38      7.69 o 
  -1   2   7     7968.49     8047.50     33.98 o 
   0   2   7     1321.33     1366.65     17.22 o 
   1   2   7     4946.39     5299.22     34.41 o 
   2   2   7    19275.31    20354.37     86.10 o 
   3   2   7     1912.87     1665.27     14.99 o 
   4   2   7     4828.99     4839.26     28.48 o 
   5   2   7      859.36      861.96      9.92 o 
   6   2   7      214.08      226.33      8.38 o 
   7   2   7      325.34      306.21     11.66 o 
   8   2   7        0.61        7.49      3.44 o 
   9   2   7        5.15        6.73      3.80 o 
  -9   3   7       75.07       78.41      7.80 o 
  -8   3   7      121.66      124.91      9.13 o 
  -7   3   7     1126.05     1119.68     21.12 o 
  -6   3   7       35.28       33.78      6.52 o 
  -5   3   7     1345.84     1384.60     16.47 o 
  -4   3   7      151.36      137.12      3.63 o 
  -3   3   7      120.89      137.19      3.16 o 
  -2   3   7     1400.25     1374.45     10.82 o 
  -1   3   7    12769.38    13010.87     58.53 o 
   0   3   7      546.80      439.53      4.41 o 
   1   3   7     7380.72     7519.86     30.44 o 
   2   3   7     1847.90     1737.66     14.95 o 
   3   3   7      972.31     1006.95     10.77 o 
   4   3   7      118.21      109.49      3.91 o 
   5   3   7      192.09      181.49      5.41 o 
   6   3   7      423.21      442.46     10.58 o 
   7   3   7      821.68      810.67     15.32 o 
   8   3   7       36.66       46.97      6.60 o 
  -9   4   7        0.72        8.40      7.77 o 
  -8   4   7       41.49       36.74      7.01 o 
  -7   4   7       73.63       69.81      6.02 o 
  -6   4   7     1675.80     1671.29     21.82 o 
  -5   4   7        7.86       10.28      2.48 o 
  -4   4   7     1109.89     1089.28     14.87 o 
  -3   4   7     1122.54     1156.98     10.73 o 
  -2   4   7     4004.03     4437.18     23.35 o 
  -1   4   7      341.44      401.19      5.05 o 
   0   4   7     1195.74     1291.40      9.59 o 
   1   4   7      382.68      411.31      5.39 o 
   2   4   7       34.46       46.19      2.27 o 
   3   4   7     1679.70     1748.76     16.12 o 
   4   4   7      241.28      239.25      5.49 o 
   5   4   7      282.55      292.71      6.49 o 
   6   4   7        4.08        3.77      2.30 o 
   7   4   7        5.33       10.84      3.37 o 
   8   4   7       24.57       22.21      4.96 o 
  -9   5   7      156.81      172.81     12.18 o 
  -8   5   7      278.37      263.80     12.45 o 
  -7   5   7     1018.83     1015.30     16.49 o 
  -6   5   7       36.02       40.32      4.71 o 
  -5   5   7        2.16        4.58      1.05 o 
  -4   5   7     2713.78     2861.82     21.40 o 
  -3   5   7       93.92       73.43      3.79 o 
  -2   5   7     2278.29     2257.38     17.46 o 
  -1   5   7     2075.31     1971.34     20.12 o 
   0   5   7      571.01      444.34      5.70 o 
   1   5   7     4419.54     4572.56     24.04 o 
   2   5   7     4455.30     4545.48     22.72 o 
   3   5   7       27.89       28.31      2.38 o 
   4   5   7      529.73      535.05      7.56 o 
   5   5   7      186.98      190.35      5.24 o 
   6   5   7      850.96      812.33     14.88 o 
   7   5   7      421.06      432.84     12.54 o 
   8   5   7      120.39      130.12      8.68 o 
  -9   6   7       75.47       78.10      9.43 o 
  -8   6   7       41.03       26.08      7.89 o 
  -7   6   7      780.56      764.07     18.30 o 
  -6   6   7     2754.58     2826.89     30.23 o 
  -5   6   7     4784.02     5017.66     59.01 o 
  -4   6   7     6194.21     6498.32     47.67 o 
  -3   6   7     6933.48     7052.02     40.20 o 
  -2   6   7     3365.64     3196.32     27.64 o 
  -1   6   7     2094.30     2057.36     19.31 o 
   0   6   7     1486.39     1761.54     15.20 o 
   1   6   7      212.99      184.08      3.74 o 
   2   6   7       35.81       27.42      2.06 o 
   3   6   7     3452.01     3575.06     23.33 o 
   4   6   7     4590.38     4848.73     35.64 o 
   5   6   7      385.79      420.51      7.65 o 
   6   6   7      188.15      206.09      8.32 o 
   7   6   7       62.03       64.19      6.25 o 
   8   6   7       30.60       23.60      6.52 o 
  -9   7   7      305.65      303.19     14.99 o 
  -8   7   7       32.80       49.30      8.36 o 
  -7   7   7      299.48      313.50     12.88 o 
  -6   7   7      816.37      750.81     16.44 o 
  -5   7   7       38.80       31.50      2.83 o 
  -4   7   7      169.99      165.97      4.50 o 
  -3   7   7      347.42      327.81      6.62 o 
  -2   7   7     3480.69     3459.49     23.66 o 
  -1   7   7     3570.60     3799.40     22.97 o 
   0   7   7     2304.44     2326.68     19.38 o 
   1   7   7     2569.48     2581.09     17.19 o 
   2   7   7      324.12      253.35      5.56 o 
   3   7   7     3118.69     3148.05     26.16 o 
   4   7   7      534.66      494.06      7.71 o 
   5   7   7      374.52      366.86      7.32 o 
   6   7   7       10.61       10.59      2.69 o 
   7   7   7      192.18      191.80      8.83 o 
   8   7   7       92.41       87.94      7.42 o 
  -9   8   7      170.49      156.58     12.05 o 
  -8   8   7        0.96        6.25      3.44 o 
  -7   8   7        2.54        5.23      2.75 o 
  -6   8   7      365.66      327.88     12.17 o 
  -5   8   7      247.21      249.16      6.48 o 
  -4   8   7       68.59       69.02      3.83 o 
  -3   8   7      659.34      659.40     10.55 o 
  -2   8   7      400.05      413.87      7.12 o 
  -1   8   7      347.92      322.86      6.80 o 
   0   8   7      556.80      619.38      8.40 o 
   1   8   7      458.18      494.42      7.72 o 
   2   8   7      231.02      261.39      6.01 o 
   3   8   7     1158.48     1203.99     13.05 o 
   4   8   7       84.75       75.73      3.96 o 
   5   8   7     1164.81     1218.49     14.72 o 
   6   8   7       11.20       10.61      2.77 o 
   7   8   7        0.38        6.73      3.87 o 
   8   8   7       45.17       44.78      8.93 o 
  -8   9   7      377.39      442.49     16.85 o 
  -7   9   7      464.36      471.47     16.18 o 
  -6   9   7      367.13      382.79     12.80 o 
  -5   9   7        4.77        1.16      2.05 o 
  -4   9   7       19.74       14.83      2.38 o 
  -3   9   7      314.60      294.49      6.67 o 
  -2   9   7       12.53       21.32      3.28 o 
  -1   9   7     2872.26     2793.44     23.99 o 
   0   9   7     5059.00     5236.61     31.05 o 
   1   9   7      335.20      308.64      6.15 o 
   2   9   7     1810.45     1823.12     14.89 o 
   3   9   7        9.29       10.29      2.01 o 
   4   9   7      166.27      154.88      5.04 o 
   5   9   7        1.68        2.66      1.57 o 
   6   9   7      277.78      249.61      8.21 o 
   7   9   7      575.00      558.49     13.71 o 
   8   9   7      380.70      373.92     12.45 o 
  -8  10   7       11.08        8.31      4.93 o 
  -7  10   7       26.03       22.97      5.01 o 
  -6  10   7      526.11      497.99     14.96 o 
  -5  10   7      139.06      160.86      7.40 o 
  -4  10   7     2096.02     2090.09     22.49 o 
  -3  10   7     2354.85     2322.28     23.56 o 
  -2  10   7     1636.06     1533.10     16.85 o 
  -1  10   7      825.67      760.35     11.35 o 
   0  10   7      373.77      364.73      5.97 o 
   1  10   7      464.53      434.46      7.13 o 
   2  10   7     1874.18     1845.07     17.77 o 
   3  10   7     1067.40     1057.08     11.52 o 
   4  10   7     1258.77     1278.19     14.90 o 
   5  10   7     1023.87     1058.91     13.01 o 
   6  10   7      249.42      267.53      8.56 o 
   7  10   7        2.03        5.03      3.41 o 
  -8  11   7      140.43      146.35     12.27 o 
  -7  11   7      283.59      268.25     13.44 o 
  -6  11   7       62.79       64.16      5.77 o 
  -5  11   7      942.24      960.63     15.85 o 
  -4  11   7      100.67       88.68      4.93 o 
  -3  11   7      618.17      587.52     14.91 o 
  -2  11   7        2.51        5.58      2.68 o 
  -1  11   7     1406.33     1413.00     21.07 o 
   0  11   7      983.37      982.37     10.72 o 
   1  11   7      321.93      279.03      6.06 o 
   2  11   7     1128.89     1207.59     12.30 o 
   3  11   7       77.98       72.24      4.22 o 
   4  11   7      124.79      111.39      4.93 o 
   5  11   7       99.63       88.25      4.75 o 
   6  11   7      186.46      203.59      8.06 o 
   7  11   7       61.50       48.33      5.82 o 
  -7  12   7       21.97       35.98      9.34 o 
  -6  12   7        7.20       10.34      7.26 o 
  -5  12   7      175.69      155.42     14.00 o 
  -4  12   7      296.66      345.58      9.13 o 
  -3  12   7      283.48      268.53      8.84 o 
  -2  12   7      194.26      171.68      6.79 o 
  -1  12   7       21.61       25.67      3.61 o 
   0  12   7       46.03       40.80      3.69 o 
   1  12   7      101.60       88.93      4.30 o 
   2  12   7      260.25      228.07      6.26 o 
   3  12   7      926.50      918.98     13.02 o 
   4  12   7      379.46      371.91     11.11 o 
   5  12   7       19.68       12.00      4.49 o 
   6  12   7        5.38        2.29      2.14 o 
   7  12   7        0.03        0.23      4.16 o 
  -7  13   7      127.95      129.16     12.85 o 
  -6  13   7      970.32     1009.55     22.14 o 
  -5  13   7       99.30       92.21      6.83 o 
  -4  13   7       74.60       75.40      6.38 o 
  -3  13   7      678.05      649.88     11.77 o 
  -2  13   7      971.88      974.93     14.96 o 
  -1  13   7       10.57        8.75      3.00 o 
   0  13   7     1346.80     1303.61     17.51 o 
   1  13   7     1338.39     1372.69     17.98 o 
   2  13   7      717.93      712.56     10.80 o 
   3  13   7      124.42      114.72      5.77 o 
   4  13   7       50.54       49.48      4.06 o 
   5  13   7      139.91      145.02      7.91 o 
   6  13   7      133.34      149.28      8.77 o 
  -7  14   7       25.66       17.97      4.50 o 
  -6  14   7      346.50      324.43     13.72 o 
  -5  14   7      585.86      569.05     16.81 o 
  -4  14   7      844.80      876.00     16.36 o 
  -3  14   7      428.39      418.27     10.16 o 
  -2  14   7       30.43       47.39      4.21 o 
  -1  14   7        3.58        1.73      2.13 o 
   0  14   7      113.56      102.83      5.94 o 
   1  14   7      455.53      454.68     10.27 o 
   2  14   7      381.45      407.87      9.84 o 
   3  14   7     1528.62     1586.56     18.02 o 
   4  14   7      615.09      649.70     14.73 o 
   5  14   7      625.17      645.45     15.54 o 
   6  14   7      272.77      284.25     11.18 o 
  -6  15   7       45.94       54.31      8.36 o 
  -5  15   7        7.39       15.08      4.24 o 
  -4  15   7       65.39       53.55      5.54 o 
  -3  15   7        6.57        7.60      4.05 o 
  -2  15   7       79.27       76.42      8.08 o 
  -1  15   7      207.19      205.01      8.07 o 
   0  15   7     1414.86     1420.09     17.61 o 
   1  15   7      952.94     1002.56     15.24 o 
   2  15   7       47.48       53.52      5.80 o 
   3  15   7      205.10      202.41      9.36 o 
   4  15   7       37.71       36.75      4.95 o 
   5  15   7       51.61       49.58      6.02 o 
  -5  16   7        3.25        5.45      4.05 o 
  -4  16   7        3.90       10.10      3.92 o 
  -3  16   7        2.49       13.51      3.64 o 
  -2  16   7       37.76       37.34      5.59 o 
  -1  16   7       45.75       43.17      5.78 o 
   0  16   7       51.42       52.81      5.00 o 
   1  16   7      143.59      127.40      7.13 o 
   2  16   7      215.90      206.48      9.46 o 
   3  16   7        4.40       11.47      4.91 o 
   4  16   7       69.55       69.12      6.46 o 
   5  16   7        2.78       13.67      5.89 o 
  -5  17   7       17.94       22.58      5.14 o 
  -4  17   7        0.81        3.11      3.57 o 
  -3  17   7        1.96        8.03      3.05 o 
  -2  17   7      297.39      277.42     12.83 o 
  -1  17   7      556.60      552.13     13.95 o 
   0  17   7      732.73      759.84     15.86 o 
   1  17   7      236.54      230.39      9.97 o 
   2  17   7      263.90      259.70     10.66 o 
   3  17   7        3.06        3.96      4.12 o 
   4  17   7        0.04        6.84      6.92 o 
  -4  18   7      172.25      135.01      9.05 o 
  -3  18   7      813.18      912.81     19.05 o 
  -2  18   7      192.26      205.05     10.14 o 
  -1  18   7      104.41      120.01      8.23 o 
   0  18   7      121.43      118.10     10.45 o 
   1  18   7       63.77       60.53      7.35 o 
   2  18   7       62.87       80.35      7.16 o 
   3  18   7       87.97       89.23      9.15 o 
  -3  19   7        2.87        1.51      3.52 o 
  -2  19   7       10.16        7.52      3.81 o 
  -1  19   7       26.26       27.62      6.17 o 
   0  19   7        1.03       21.53      7.14 o 
   1  19   7      144.82      147.02      9.16 o 
   2  19   7      113.77      107.84     10.50 o 
  -9   0   8      136.52      127.94     13.54 o 
  -8   0   8      547.94      585.91     19.06 o 
  -7   0   8     2284.95     2329.55     39.11 o 
  -6   0   8     3140.13     3115.98     42.85 o 
  -5   0   8     3954.85     3922.13     66.97 o 
  -4   0   8     2334.21     2258.28     18.34 o 
  -3   0   8     8616.47     9459.15     82.24 o 
  -2   0   8    15378.98    16673.28     91.08 o 
  -1   0   8     3570.79     3709.16     53.33 o 
   0   0   8     1016.06     1060.02     13.87 o 
   1   0   8     4309.69     4179.94     40.13 o 
   2   0   8     9462.45    10441.55     93.92 o 
   3   0   8     1599.48     1451.85     19.31 o 
   4   0   8     2426.07     2441.06     29.29 o 
   5   0   8       21.64        8.65      2.82 o 
   6   0   8     1063.16     1013.78     28.27 o 
   7   0   8        2.60        3.52      4.63 o 
   8   0   8       39.68       38.25      9.96 o 
  -9   1   8       30.12       23.98      4.95 o 
  -8   1   8      158.65      140.61      8.98 o 
  -7   1   8       86.81       87.10      8.08 o 
  -6   1   8      462.76      473.69     10.08 o 
  -5   1   8       47.69       54.26      2.25 o 
  -4   1   8     2449.51     2637.83     16.56 o 
  -3   1   8      522.03      473.47      5.96 o 
  -2   1   8     6989.31     7573.70     29.98 o 
  -1   1   8       33.08       19.79      2.41 o 
   0   1   8       42.21       52.40      1.27 o 
   1   1   8     5162.74     5114.01     80.18 o 
   2   1   8        2.96        4.55      1.71 o 
   3   1   8       75.75       60.96      3.09 o 
   4   1   8       52.29       70.31      4.02 o 
   5   1   8       44.65       46.07      3.03 o 
   6   1   8      811.74      791.99     13.49 o 
   7   1   8      253.94      268.84     11.62 o 
   8   1   8      237.07      232.15     10.36 o 
  -9   2   8       34.63       24.46      5.10 o 
  -8   2   8        0.26        2.78      2.95 o 
  -7   2   8       21.88       16.06      3.56 o 
  -6   2   8      926.33      919.61     13.54 o 
  -5   2   8       67.18       64.03      2.65 o 
  -4   2   8      322.60      325.33      5.63 o 
  -3   2   8     1088.72     1099.83     10.18 o 
  -2   2   8      125.14      120.17      2.84 o 
  -1   2   8     1291.97     1224.26      7.84 o 
   0   2   8     6221.74     6674.48     36.78 o 
   1   2   8      400.48      448.68      4.63 o 
   2   2   8      667.79      654.62      7.44 o 
   3   2   8     1881.93     2029.17     19.45 o 
   4   2   8       37.67       32.25      2.54 o 
   5   2   8        3.15        0.72      1.43 o 
   6   2   8      117.53      114.09      6.80 o 
   7   2   8        2.13       12.28      5.05 o 
   8   2   8       90.12       77.69      7.05 o 
  -9   3   8       77.38       68.84      8.60 o 
  -8   3   8       48.32       43.11      5.47 o 
  -7   3   8      121.19      133.03      8.06 o 
  -6   3   8     1246.93     1219.75     17.83 o 
  -5   3   8      180.01      132.81      4.72 o 
  -4   3   8       34.36       28.14      2.73 o 
  -3   3   8     1999.77     2127.03     17.51 o 
  -2   3   8     5364.62     5278.23     26.51 o 
  -1   3   8     3192.03     3096.67     21.57 o 
   0   3   8    10989.07    10753.87     58.06 o 
   1   3   8     1399.53     1312.49     11.57 o 
   2   3   8     2365.50     2341.57     19.01 o 
   3   3   8        6.26        4.26      1.40 o 
   4   3   8       72.60       64.69      3.09 o 
   5   3   8      166.87      166.39      4.94 o 
   6   3   8      783.56      779.57     14.19 o 
   7   3   8     1071.79     1154.03     19.40 o 
   8   3   8      261.94      250.36     11.47 o 
  -9   4   8      328.98      304.59     14.39 o 
  -8   4   8       28.53       10.34      3.82 o 
  -7   4   8      584.96      591.42     12.62 o 
  -6   4   8     1695.89     1697.56     22.32 o 
  -5   4   8     6288.86     6478.85     46.80 o 
  -4   4   8     5137.86     5148.23     29.26 o 
  -3   4   8     8169.16     8289.87     45.48 o 
  -2   4   8     1501.35     1446.86     13.83 o 
  -1   4   8      562.22      511.42      5.81 o 
   0   4   8       69.76       46.12      1.96 o 
   1   4   8     3253.21     3504.93     31.18 o 
   2   4   8     5934.54     6115.56     27.95 o 
   3   4   8     6208.76     6460.80     35.49 o 
   4   4   8     3310.38     3384.53     27.63 o 
   5   4   8     1515.73     1518.92     15.86 o 
   6   4   8       49.30       70.16      5.49 o 
   7   4   8      213.18      195.83      9.15 o 
   8   4   8       36.18       24.36      5.19 o 
  -9   5   8      230.61      226.80     13.25 o 
  -8   5   8      213.09      224.78     12.01 o 
  -7   5   8      138.06      134.18     11.08 o 
  -6   5   8      290.64      260.30      8.37 o 
  -5   5   8      463.24      473.38      6.54 o 
  -4   5   8       89.10       86.38      3.14 o 
  -3   5   8      116.42      102.07      2.97 o 
  -2   5   8     3646.48     3590.55     25.91 o 
  -1   5   8     1639.91     1573.97     13.55 o 
   0   5   8     1647.69     1522.95     12.87 o 
   1   5   8     2514.66     2592.53     25.78 o 
   2   5   8     2433.80     2527.27     16.77 o 
   3   5   8     1255.31     1289.34     12.08 o 
   4   5   8      916.89      884.82     10.35 o 
   5   5   8      358.35      371.22      7.16 o 
   6   5   8      457.00      454.59     11.17 o 
   7   5   8      121.53      121.93      7.19 o 
   8   5   8      201.59      200.43     10.15 o 
  -9   6   8        5.27        1.17      4.07 o 
  -8   6   8        0.12        4.15      3.02 o 
  -7   6   8        5.93        6.63      4.20 o 
  -6   6   8      441.05      427.25     12.56 o 
  -5   6   8       69.76       84.20      3.85 o 
  -4   6   8      936.42      957.38     13.23 o 
  -3   6   8        6.87        3.78      1.49 o 
  -2   6   8      242.68      257.50      5.69 o 
  -1   6   8      498.03      555.99      9.01 o 
   0   6   8       19.04       24.71      2.01 o 
   1   6   8      187.36      247.75      4.80 o 
   2   6   8        2.24        4.41      1.37 o 
   3   6   8      199.46      198.02      4.88 o 
   4   6   8      961.85      986.16     11.43 o 
   5   6   8      354.77      328.98      7.09 o 
   6   6   8       33.09       29.25      3.98 o 
   7   6   8       93.38       97.59      7.16 o 
   8   6   8       37.90       27.48      4.77 o 
  -9   7   8      482.65      529.74     19.19 o 
  -8   7   8      414.38      429.50     18.89 o 
  -7   7   8      343.22      352.78     17.84 o 
  -6   7   8       24.78       10.35      3.18 o 
  -5   7   8      100.81       96.31      4.26 o 
  -4   7   8      309.82      272.67      4.99 o 
  -3   7   8        9.70        8.59      1.71 o 
  -2   7   8      540.87      480.99      8.49 o 
  -1   7   8      638.23      481.40      8.08 o 
   0   7   8     2953.73     2977.93     18.55 o 
   1   7   8      470.23      401.71      6.64 o 
   2   7   8       71.42       61.85      3.10 o 
   3   7   8      282.62      256.51      5.54 o 
   4   7   8       78.14       80.56      4.10 o 
   5   7   8     2256.48     2332.74     21.49 o 
   6   7   8     1818.42     1922.70     28.93 o 
   7   7   8      327.91      333.95     11.34 o 
   8   7   8       68.63       66.38      7.33 o 
  -8   8   8      173.93      140.49     10.43 o 
  -7   8   8       26.58       20.33      4.83 o 
  -6   8   8      981.08     1026.18     26.19 o 
  -5   8   8     1616.17     1600.84     21.47 o 
  -4   8   8     1159.23     1171.48     13.66 o 
  -3   8   8     3280.31     3197.06     29.23 o 
  -2   8   8      308.36      292.75      6.46 o 
  -1   8   8      103.17       84.60      4.02 o 
   0   8   8     2053.65     2241.93     13.90 o 
   1   8   8     5623.75     6003.41     34.88 o 
   2   8   8       72.54       68.07      4.35 o 
   3   8   8      699.23      672.09      9.20 o 
   4   8   8     3049.45     3151.83     26.66 o 
   5   8   8     1696.35     1779.60     21.73 o 
   6   8   8      171.13      166.09      6.89 o 
   7   8   8       27.72       31.38      6.74 o 
   8   8   8       79.44       71.60      6.48 o 
  -8   9   8       34.49       28.69      6.14 o 
  -7   9   8      611.71      593.52     17.67 o 
  -6   9   8       40.16       49.73      5.99 o 
  -5   9   8       50.97       53.22      5.43 o 
  -4   9   8      112.21       87.75      4.47 o 
  -3   9   8      212.79      221.93      6.20 o 
  -2   9   8     2150.63     2205.75     22.76 o 
  -1   9   8      527.21      489.73      8.86 o 
   0   9   8      987.37      940.78     10.05 o 
   1   9   8     1302.90     1390.05     13.45 o 
   2   9   8        1.68        7.05      1.56 o 
   3   9   8      447.69      418.22      7.76 o 
   4   9   8      360.42      342.27      7.13 o 
   5   9   8      384.11      364.83      8.34 o 
   6   9   8       44.90       40.36      4.30 o 
   7   9   8        2.17        7.96      2.96 o 
  -8  10   8       44.18       59.51      7.45 o 
  -7  10   8       10.90        6.23      3.04 o 
  -6  10   8       13.55       14.77      3.57 o 
  -5  10   8      204.03      231.79      8.33 o 
  -4  10   8      535.63      526.50      9.92 o 
  -3  10   8        0.70        3.52      2.13 o 
  -2  10   8      101.15       87.43      4.68 o 
  -1  10   8        9.77        9.45      2.03 o 
   0  10   8      475.00      472.21      6.65 o 
   1  10   8      265.49      248.96      5.74 o 
   2  10   8       23.40       26.76      3.17 o 
   3  10   8       56.89       51.37      3.62 o 
   4  10   8      228.50      215.85      6.11 o 
   5  10   8        2.36        9.08      2.42 o 
   6  10   8        7.01        5.67      2.15 o 
   7  10   8        5.89        7.08      2.73 o 
  -8  11   8      342.20      340.51     15.40 o 
  -7  11   8      271.45      288.23     13.43 o 
  -6  11   8      252.23      251.90     12.45 o 
  -5  11   8       19.29       31.52      3.84 o 
  -4  11   8      104.81       83.40      4.90 o 
  -3  11   8        6.76        8.78      2.35 o 
  -2  11   8      717.60      723.88     11.10 o 
  -1  11   8     5196.32     5314.60     43.76 o 
   0  11   8     2068.65     1995.07     21.34 o 
   1  11   8     1368.54     1409.01     17.41 o 
   2  11   8      810.43      789.02     10.25 o 
   3  11   8     1204.60     1215.16     14.45 o 
   4  11   8      232.88      217.81      6.42 o 
   5  11   8       75.11       66.37      4.57 o 
   6  11   8      235.50      243.03      9.89 o 
   7  11   8      345.75      358.55     11.99 o 
  -7  12   8      186.00      170.64     11.58 o 
  -6  12   8      119.04      131.48     11.58 o 
  -5  12   8     2403.27     2480.58     61.99 o 
  -4  12   8     2619.32     2600.80     28.77 o 
  -3  12   8     1216.13     1230.32     16.72 o 
  -2  12   8       53.18       54.75      4.99 o 
  -1  12   8     1301.17     1305.81     17.07 o 
   0  12   8      233.49      212.67      6.68 o 
   1  12   8       15.90       14.61      2.83 o 
   2  12   8     2092.74     2124.77     20.44 o 
   3  12   8     1102.61     1156.12     17.57 o 
   4  12   8     1027.79     1069.60     13.55 o 
   5  12   8      772.27      771.95     16.28 o 
   6  12   8       54.54       65.08      5.65 o 
   7  12   8        1.91       14.42      4.18 o 
  -7  13   8       61.69       65.03      7.69 o 
  -6  13   8       63.09       63.07      6.66 o 
  -5  13   8        1.67        0.86      2.92 o 
  -4  13   8       14.71       14.95      3.33 o 
  -3  13   8       18.05       20.06      4.81 o 
  -2  13   8      291.68      288.12      8.47 o 
  -1  13   8      293.18      307.10      8.48 o 
   0  13   8      598.64      554.19     10.58 o 
   1  13   8      551.65      545.75     10.69 o 
   2  13   8      700.08      647.01     11.75 o 
   3  13   8        4.51        5.81      2.20 o 
   4  13   8       38.39       31.86      3.28 o 
   5  13   8        3.87        8.61      3.30 o 
   6  13   8      202.12      190.80     12.59 o 
  -6  14   8       33.23       31.22      5.72 o 
  -5  14   8       75.13       68.68      6.38 o 
  -4  14   8      169.23      166.58      9.98 o 
  -3  14   8       11.60       11.47      3.56 o 
  -2  14   8       29.19       32.75      4.04 o 
  -1  14   8       23.07       20.32      3.62 o 
   0  14   8      450.20      414.94     10.03 o 
   1  14   8       45.66       47.42      4.37 o 
   2  14   8        2.37        9.18      8.00 o 
   3  14   8        0.64        6.40      2.92 o 
   4  14   8        0.96        8.55      2.62 o 
   5  14   8       19.79       11.38      3.96 o 
   6  14   8       84.62       91.49      7.73 o 
  -6  15   8      120.70      108.40      9.48 o 
  -5  15   8        5.48        7.44      6.21 o 
  -4  15   8        5.81        4.73      2.35 o 
  -3  15   8      250.96      233.74     10.90 o 
  -2  15   8      357.07      346.53      9.81 o 
  -1  15   8      381.56      375.94     11.42 o 
   0  15   8      370.28      365.29     10.86 o 
   1  15   8     1146.66     1201.74     16.71 o 
   2  15   8      222.99      229.44      8.22 o 
   3  15   8      111.09      103.33      8.16 o 
   4  15   8      197.75      182.02      9.04 o 
   5  15   8      143.80      128.42      9.07 o 
  -5  16   8      266.55      240.98     12.43 o 
  -4  16   8      674.09      697.47     15.89 o 
  -3  16   8      918.13      937.01     18.11 o 
  -2  16   8        5.94        9.61      2.95 o 
  -1  16   8       29.34       25.36      3.58 o 
   0  16   8        1.91        8.24      4.77 o 
   1  16   8      545.30      539.90     13.09 o 
   2  16   8      280.22      295.43     11.47 o 
   3  16   8      407.17      426.74     12.81 o 
   4  16   8      246.34      268.62     10.87 o 
   5  16   8      139.43      133.27     10.27 o 
  -5  17   8        4.50        5.25      5.07 o 
  -4  17   8       18.57       15.94      4.01 o 
  -3  17   8       31.42       40.21      4.75 o 
  -2  17   8       28.00       19.92      4.77 o 
  -1  17   8       53.16       55.01      6.00 o 
   0  17   8      220.87      233.19     10.18 o 
   1  17   8        1.26        3.16      4.11 o 
   2  17   8       46.92       43.23      5.29 o 
   3  17   8       14.80       16.73      4.55 o 
   4  17   8       30.88       29.71      6.46 o 
  -4  18   8       88.24       88.85      7.75 o 
  -3  18   8        2.20       10.57      4.08 o 
  -2  18   8       96.34      112.89      8.46 o 
  -1  18   8        9.77       10.18      3.38 o 
   0  18   8      104.07      111.71      8.20 o 
   1  18   8       90.61       80.76      7.35 o 
   2  18   8       18.40       19.57      4.40 o 
   3  18   8        2.01       17.22      3.79 o 
  -2  19   8      293.76      331.57     14.82 o 
  -1  19   8      631.90      666.79     19.47 o 
   0  19   8      180.11      199.90     11.65 o 
   1  19   8      138.39      130.95      9.67 o 
   2  19   8       95.84       97.45      9.83 o 
  -9   1   9       43.93       45.06      6.24 o 
  -8   1   9        4.49        8.58      3.25 o 
  -7   1   9     1308.99     1332.11     18.64 o 
  -6   1   9      133.21      141.26      6.61 o 
  -5   1   9      123.56      115.15      3.23 o 
  -4   1   9     1252.64     1282.79     12.52 o 
  -3   1   9     4087.43     4200.93     25.08 o 
  -2   1   9     9230.63    10057.11     43.58 o 
  -1   1   9      405.01      322.59      4.28 o 
   0   1   9       10.55       14.30      1.21 o 
   1   1   9     4949.41     5063.78     31.37 o 
   2   1   9     1826.75     1932.76     17.93 o 
   3   1   9      656.77      690.98      9.76 o 
   4   1   9     4042.13     4262.24     40.87 o 
   5   1   9      221.98      224.16      6.23 o 
   6   1   9      833.75      837.10     16.98 o 
   7   1   9     1069.54     1104.55     17.92 o 
   8   1   9      235.73      258.05     10.23 o 
  -9   2   9       68.58       59.59      7.80 o 
  -8   2   9       98.11       81.95      6.78 o 
  -7   2   9      819.67      797.16     14.48 o 
  -6   2   9      409.72      402.68      9.69 o 
  -5   2   9     3732.13     3682.96     28.87 o 
  -4   2   9     2860.67     2778.91     27.02 o 
  -3   2   9      308.86      239.64      4.57 o 
  -2   2   9     1072.04     1086.46     10.75 o 
  -1   2   9      490.04      522.08      7.37 o 
   0   2   9      565.87      502.87     11.87 o 
   1   2   9     3287.34     3166.35     25.14 o 
   2   2   9     5507.02     5445.49     47.40 o 
   3   2   9     3867.82     3887.15     23.09 o 
   4   2   9     2773.00     2862.24     24.08 o 
   5   2   9      436.56      438.37      7.65 o 
   6   2   9       57.67       56.22      5.11 o 
   7   2   9       39.91       41.77      5.42 o 
   8   2   9        1.32        1.30      3.16 o 
  -9   3   9      206.33      209.29     12.97 o 
  -8   3   9      503.87      496.45     13.52 o 
  -7   3   9      251.83      253.24     10.68 o 
  -6   3   9      149.77      147.15      7.34 o 
  -5   3   9       81.84       78.98      4.24 o 
  -4   3   9     2896.16     3067.72     19.80 o 
  -3   3   9       57.73       81.77      2.85 o 
  -2   3   9    11053.08    11735.01     45.94 o 
  -1   3   9    13677.06    14224.01     53.66 o 
   0   3   9     3885.21     3925.30     32.05 o 
   1   3   9        7.39       19.54      1.58 o 
   2   3   9       52.63       67.18      2.50 o 
   3   3   9      255.45      257.07      5.11 o 
   4   3   9        1.54        2.46      1.41 o 
   5   3   9      603.97      603.05      8.84 o 
   6   3   9     1074.72     1095.99     16.41 o 
   7   3   9      372.22      378.71     11.68 o 
   8   3   9      113.48      112.42      8.09 o 
  -9   4   9        1.20        5.33      3.44 o 
  -8   4   9      171.35      167.71     13.26 o 
  -7   4   9       47.49       32.49      4.42 o 
  -6   4   9      288.09      306.00      8.77 o 
  -5   4   9      966.89      948.06     11.01 o 
  -4   4   9      350.52      373.62      6.11 o 
  -3   4   9      103.46      114.18      3.19 o 
  -2   4   9      810.85      792.37      8.11 o 
  -1   4   9     2159.97     2254.49     21.72 o 
   0   4   9       45.89       35.22      2.05 o 
   1   4   9        2.51        4.05      1.40 o 
   2   4   9      164.87      117.95      3.31 o 
   3   4   9      409.53      418.64      6.53 o 
   4   4   9        1.08        4.75      3.09 o 
   5   4   9       15.85       12.33      1.93 o 
   6   4   9       11.19       17.01      3.93 o 
   7   4   9       23.35       17.98      3.24 o 
   8   4   9       39.12       30.74      5.69 o 
  -9   5   9      224.20      231.45     13.20 o 
  -8   5   9       69.87       77.01      9.10 o 
  -7   5   9       32.84       41.48      5.94 o 
  -6   5   9      345.14      320.58      8.96 o 
  -5   5   9       71.50       74.02      3.13 o 
  -4   5   9      160.53      134.80      3.67 o 
  -3   5   9      384.87      359.33      5.92 o 
  -2   5   9     2704.19     2684.85     23.90 o 
  -1   5   9    15773.96    16669.59     96.55 o 
   0   5   9      380.50      271.60      4.81 o 
   1   5   9     3770.47     3817.37     20.15 o 
   2   5   9       58.11       92.12      3.18 o 
   3   5   9       26.41       37.16      2.48 o 
   4   5   9      527.42      504.10      7.74 o 
   5   5   9      545.60      553.19     10.86 o 
   6   5   9      512.53      479.11     11.96 o 
   7   5   9      371.81      404.12     12.39 o 
   8   5   9      321.05      326.27     12.13 o 
  -9   6   9        0.37        5.13      5.02 o 
  -8   6   9       82.67       77.37      9.15 o 
  -7   6   9     1028.19     1082.59     27.02 o 
  -6   6   9     1023.14     1039.54     20.51 o 
  -5   6   9     2817.37     2848.83     28.44 o 
  -4   6   9     3759.15     3937.63     31.65 o 
  -3   6   9     2892.68     2896.09     26.83 o 
  -2   6   9      354.00      294.35      6.26 o 
  -1   6   9      577.79      622.94      7.66 o 
   0   6   9       22.69       18.81      1.72 o 
   1   6   9      388.18      305.04      5.41 o 
   2   6   9     2746.22     2815.61     24.65 o 
   3   6   9      316.16      307.58      5.82 o 
   4   6   9     3912.57     4076.86     28.90 o 
   5   6   9      412.09      402.12      7.70 o 
   6   6   9      116.39      108.56      8.91 o 
   7   6   9        2.36        4.05      2.19 o 
   8   6   9       76.59       62.55      6.75 o 
  -9   7   9        5.66       10.03      4.14 o 
  -8   7   9      349.40      362.12     14.65 o 
  -7   7   9      710.78      718.00     23.33 o 
  -6   7   9      148.69      134.11      9.95 o 
  -5   7   9      105.39       95.37      4.20 o 
  -4   7   9      351.85      353.65      7.15 o 
  -3   7   9     1272.79     1265.46     13.60 o 
  -2   7   9      912.73      792.27     10.79 o 
  -1   7   9     1023.65      965.42     11.08 o 
   0   7   9     1175.34     1013.31     10.85 o 
   1   7   9     2380.11     2545.37     17.55 o 
   2   7   9       94.68      105.18      3.70 o 
   3   7   9       78.84       73.08      3.52 o 
   4   7   9       65.29       60.59      3.82 o 
   5   7   9       89.38      104.86      5.01 o 
   6   7   9      507.03      489.21     11.90 o 
   7   7   9      151.11      186.22      8.67 o 
   8   7   9        3.39        2.01      2.69 o 
  -8   8   9      207.14      206.76     15.53 o 
  -7   8   9      310.69      284.88     12.79 o 
  -6   8   9      177.55      177.02     10.12 o 
  -5   8   9       78.62       75.20      4.44 o 
  -4   8   9      650.88      632.16      9.82 o 
  -3   8   9       69.57       66.62      3.79 o 
  -2   8   9      261.65      253.75      6.40 o 
  -1   8   9      102.84       93.48      4.01 o 
   0   8   9       51.25       27.29      2.16 o 
   1   8   9        0.29        1.54      1.64 o 
   2   8   9      862.28      864.05     10.74 o 
   3   8   9      306.81      284.33      6.36 o 
   4   8   9      183.19      190.49      5.68 o 
   5   8   9      526.01      515.24      9.41 o 
   6   8   9      183.51      160.17      6.97 o 
   7   8   9      125.79      103.97      6.84 o 
  -8   9   9      298.71      291.04     13.86 o 
  -7   9   9      575.44      591.65     17.64 o 
  -6   9   9       49.38       41.32      5.42 o 
  -5   9   9       26.07       31.48      4.12 o 
  -4   9   9       17.27       12.40      2.62 o 
  -3   9   9      406.88      381.28      7.80 o 
  -2   9   9     4317.76     4378.04     38.08 o 
  -1   9   9     3621.92     3709.51     33.34 o 
   0   9   9     2326.51     2240.61     20.01 o 
   1   9   9      671.77      643.15      8.97 o 
   2   9   9     1443.03     1450.39     12.99 o 
   3   9   9      712.58      695.54      9.51 o 
   4   9   9      185.41      173.04      5.59 o 
   5   9   9     1043.87     1039.77     13.12 o 
   6   9   9      593.34      637.99     12.27 o 
   7   9   9      131.30      128.64      8.56 o 
  -8  10   9      132.89      144.90     10.82 o 
  -7  10   9      236.68      228.03     13.11 o 
  -6  10   9      696.49      684.13     17.32 o 
  -5  10   9      549.30      549.15     12.17 o 
  -4  10   9     2431.11     2526.55     24.96 o 
  -3  10   9      424.16      394.93      8.27 o 
  -2  10   9     2110.53     2068.86     21.54 o 
  -1  10   9      482.10      478.93      8.66 o 
   0  10   9     1460.45     1465.53     12.21 o 
   1  10   9     1268.31     1305.64     12.98 o 
   2  10   9     2637.91     2740.06     22.41 o 
   3  10   9      414.90      410.19      7.67 o 
   4  10   9      756.16      756.61     10.79 o 
   5  10   9      786.11      778.47     12.51 o 
   6  10   9      192.34      185.99      7.45 o 
   7  10   9        2.43        3.22      4.36 o 
  -8  11   9      231.71      223.81     12.88 o 
  -7  11   9       95.91       94.44      9.06 o 
  -6  11   9       12.73       11.30      2.71 o 
  -5  11   9       66.88       62.71      6.61 o 
  -4  11   9     1448.10     1397.17     18.13 o 
  -3  11   9       63.45       63.04      4.85 o 
  -2  11   9      182.37      178.85      6.90 o 
  -1  11   9      457.15      434.13      9.34 o 
   0  11   9      355.06      307.34      7.57 o 
   1  11   9      289.10      258.64      6.08 o 
   2  11   9       18.24       21.59      3.12 o 
   3  11   9      320.50      311.93      7.08 o 
   4  11   9       17.33       13.22      2.48 o 
   5  11   9      327.67      342.45      8.26 o 
   6  11   9      155.39      144.49      7.01 o 
   7  11   9      122.29      115.51      9.69 o 
  -7  12   9       46.51       54.39      7.50 o 
  -6  12   9      119.34      123.11     10.14 o 
  -5  12   9      149.06      144.53      9.80 o 
  -4  12   9      106.21      112.82      6.24 o 
  -3  12   9      118.03      117.16      5.97 o 
  -2  12   9       51.44       48.09      4.25 o 
  -1  12   9      200.37      195.85      6.95 o 
   0  12   9       29.49       22.91      3.55 o 
   1  12   9       12.67       11.25      2.63 o 
   2  12   9      128.11      123.63      5.18 o 
   3  12   9        2.15        0.00      1.57 o 
   4  12   9       50.38       37.01      4.47 o 
   5  12   9        1.38        6.38      1.73 o 
   6  12   9        3.30       13.61      4.83 o 
  -7  13   9      107.21      102.51     10.65 o 
  -6  13   9      461.12      464.25     16.28 o 
  -5  13   9       12.24       12.22      2.83 o 
  -4  13   9       13.54        9.61      2.37 o 
  -3  13   9      751.45      752.92     12.86 o 
  -2  13   9      156.56      170.42      6.82 o 
  -1  13   9      367.38      342.58      9.01 o 
   0  13   9     1070.15     1083.32     15.77 o 
   1  13   9      785.07      788.97     12.59 o 
   2  13   9      403.50      364.73     11.50 o 
   3  13   9       93.81       83.50      5.58 o 
   4  13   9      272.47      257.74      7.54 o 
   5  13   9      472.98      470.21     11.33 o 
   6  13   9       38.26       28.65      6.36 o 
  -6  14   9      656.74      658.86     18.96 o 
  -5  14   9      861.00      874.22     20.75 o 
  -4  14   9     1227.17     1291.37     24.98 o 
  -3  14   9      144.26      156.80     10.49 o 
  -2  14   9        3.08        4.39      3.18 o 
  -1  14   9       58.64       50.40      4.94 o 
   0  14   9      188.02      190.18      7.03 o 
   1  14   9      159.54      159.81      6.83 o 
   2  14   9      905.97     1005.63     15.27 o 
   3  14   9     1510.67     1540.82     18.25 o 
   4  14   9      658.16      712.51     13.55 o 
   5  14   9       74.45       67.96      6.77 o 
  -6  15   9       42.12       28.87      4.94 o 
  -5  15   9      152.42      155.08      8.66 o 
  -4  15   9       18.83       13.13      3.80 o 
  -3  15   9      318.36      302.96     12.53 o 
  -2  15   9      128.85      118.12      6.89 o 
  -1  15   9      226.58      213.78      8.06 o 
   0  15   9      176.55      161.47      9.40 o 
   1  15   9      205.34      216.11      8.45 o 
   2  15   9        3.88       10.94      3.39 o 
   3  15   9        0.04        1.85      2.79 o 
   4  15   9       38.45       35.19      5.54 o 
   5  15   9       18.45       20.01      9.71 o 
  -5  16   9       22.93       24.92      5.47 o 
  -4  16   9       84.29       83.57      7.01 o 
  -3  16   9       10.97        6.62      2.82 o 
  -2  16   9       13.72        9.89      3.11 o 
  -1  16   9        1.55        6.02      3.00 o 
   0  16   9       21.25       16.51      3.05 o 
   1  16   9      473.28      476.99     14.34 o 
   2  16   9       19.85       17.99      3.46 o 
   3  16   9       63.80       69.09      6.51 o 
   4  16   9        1.78       12.91      4.13 o 
  -4  17   9        1.61        3.39      3.68 o 
  -3  17   9      150.99      152.00      9.25 o 
  -2  17   9      312.78      336.92     10.74 o 
  -1  17   9      331.23      340.30     10.48 o 
   0  17   9      324.77      352.66     11.22 o 
   1  17   9      150.80      154.11      7.87 o 
   2  17   9      170.50      166.45      9.33 o 
   3  17   9       49.20       44.83      4.80 o 
   4  17   9       15.62       20.18      7.20 o 
  -4  18   9      124.72      103.69      7.50 o 
  -3  18   9      364.60      375.28     13.74 o 
  -2  18   9      153.61      155.33      9.20 o 
  -1  18   9       27.46       16.27      3.70 o 
   0  18   9      420.72      431.81     13.92 o 
   1  18   9      337.29      341.30     12.43 o 
   2  18   9      103.13      115.17      9.56 o 
   3  18   9       64.81       66.41      6.91 o 
  -2  19   9        9.15       14.28      4.27 o 
  -1  19   9      253.78      270.82     15.23 o 
   0  19   9        0.83        7.23      4.57 o 
   1  19   9       86.90       92.60      8.41 o 
  -9   0  10       43.82       47.50      8.19 o 
  -8   0  10      553.17      534.57     18.26 o 
  -7   0  10      533.07      505.76     25.74 o 
  -6   0  10     3199.21     3334.86     90.25 o 
  -5   0  10     2147.53     2113.57     25.08 o 
  -4   0  10     2578.79     2707.21     25.71 o 
  -3   0  10     4306.39     4254.88     39.97 o 
  -2   0  10      192.07      198.57      9.08 o 
  -1   0  10      435.04      405.06      6.88 o 
   0   0  10     2134.66     2137.28     31.11 o 
   1   0  10     3622.62     3380.57     35.07 o 
   2   0  10     1593.11     1372.62     17.83 o 
   3   0  10      922.73      811.71     16.53 o 
   4   0  10     1395.93     1556.11     21.36 o 
   5   0  10      665.33      684.99     16.57 o 
   6   0  10        3.40        9.51      3.70 o 
   7   0  10      397.47      371.07     27.90 o 
   8   0  10      161.27      157.75     13.84 o 
  -9   1  10      404.99      441.92     12.84 o 
  -8   1  10     1318.01     1327.25     19.84 o 
  -7   1  10       10.71        6.67      2.52 o 
  -6   1  10      387.87      361.49      9.27 o 
  -5   1  10      155.38      135.02      3.74 o 
  -4   1  10     1245.77     1245.35     11.14 o 
  -3   1  10     2756.29     2849.17     17.22 o 
  -2   1  10    15351.42    15739.92     64.99 o 
  -1   1  10     2747.46     2922.60     29.33 o 
   0   1  10     5264.49     5111.30     59.55 o 
   1   1  10       82.52       94.58      2.93 o 
   2   1  10     1450.51     1417.70     12.95 o 
   3   1  10      428.52      469.00      6.51 o 
   4   1  10      795.33      853.33     10.88 o 
   5   1  10     1966.95     2048.48     19.18 o 
   6   1  10     1312.90     1323.48     20.80 o 
   7   1  10       72.70       90.30      8.88 o 
   8   1  10      140.27      122.71      8.34 o 
  -9   2  10       23.54       22.37      7.18 o 
  -8   2  10      316.14      324.99     11.89 o 
  -7   2  10       48.46       49.29      5.60 o 
  -6   2  10      219.60      218.20      7.93 o 
  -5   2  10      397.54      423.25      6.06 o 
  -4   2  10     3468.13     3633.81     27.95 o 
  -3   2  10     4194.86     4422.18     24.12 o 
  -2   2  10     2221.91     2374.97     20.69 o 
  -1   2  10     2289.40     2472.77     19.11 o 
   0   2  10     1972.85     2024.25     20.17 o 
   1   2  10     2212.33     2354.73     28.56 o 
   2   2  10     1600.51     1725.61     17.75 o 
   3   2  10       49.90       50.24      3.10 o 
   4   2  10      173.99      180.09      5.04 o 
   5   2  10       34.90       29.22      2.97 o 
   6   2  10      112.47       89.96      6.07 o 
   7   2  10        3.31        4.59      3.04 o 
   8   2  10       50.91       51.66      7.34 o 
  -9   3  10      168.00      161.08     10.74 o 
  -8   3  10        7.18        6.54      2.65 o 
  -7   3  10      129.66      127.22      8.13 o 
  -6   3  10        3.21        4.69      2.39 o 
  -5   3  10        0.51        3.19      1.06 o 
  -4   3  10      723.24      673.77      8.53 o 
  -3   3  10     5227.91     5358.85     31.38 o 
  -2   3  10     2689.32     2648.43     20.87 o 
  -1   3  10     2384.53     2252.17     17.89 o 
   0   3  10     9214.91    10057.62     44.11 o 
   1   3  10     2759.85     2762.24     21.53 o 
   2   3  10       68.77       51.91      2.42 o 
   3   3  10      750.28      818.88     11.35 o 
   4   3  10      933.22      970.96     10.66 o 
   5   3  10       52.08       44.50      3.97 o 
   6   3  10      294.72      273.89      9.03 o 
   7   3  10       59.46       60.47      5.87 o 
   8   3  10      156.10      149.52      8.66 o 
  -9   4  10        0.89        2.08      4.26 o 
  -8   4  10      245.07      234.20     12.54 o 
  -7   4  10      146.91      125.45      8.45 o 
  -6   4  10      458.45      455.49     12.21 o 
  -5   4  10     1041.59     1052.15     10.50 o 
  -4   4  10      447.27      398.43      6.30 o 
  -3   4  10        7.26        5.38      1.23 o 
  -2   4  10       55.82       51.40      2.36 o 
  -1   4  10     2135.80     2248.24     18.12 o 
   0   4  10     1714.65     1579.46     13.20 o 
   1   4  10     3519.57     3359.89     24.81 o 
   2   4  10     1113.24      994.67     10.81 o 
   3   4  10     4444.82     4488.57     34.26 o 
   4   4  10     1289.99     1300.58     12.67 o 
   5   4  10        9.83       12.70      2.12 o 
   6   4  10        9.40        6.83      2.56 o 
   7   4  10       46.62       47.61      9.75 o 
   8   4  10      112.33      104.18      7.93 o 
  -9   5  10      142.91      136.47     11.30 o 
  -8   5  10      190.99      166.45     10.80 o 
  -7   5  10     1360.49     1350.42     22.88 o 
  -6   5  10      212.83      223.80      9.89 o 
  -5   5  10       48.48       44.52      2.64 o 
  -4   5  10      121.95      107.36      3.88 o 
  -3   5  10     2086.25     2170.23     13.77 o 
  -2   5  10     3470.37     3742.70     21.95 o 
  -1   5  10       86.55       69.09      3.34 o 
   0   5  10        5.47       11.57      1.29 o 
   1   5  10      313.66      384.49      6.25 o 
   2   5  10        3.82        3.35      1.19 o 
   3   5  10       64.55       52.69      2.91 o 
   4   5  10     1006.77      997.67     10.76 o 
   5   5  10        5.85        4.22      1.41 o 
   6   5  10     1331.38     1372.10     18.68 o 
   7   5  10      433.77      422.71     12.45 o 
   8   5  10      251.54      261.46     11.38 o 
  -9   6  10       76.04       85.45      9.62 o 
  -8   6  10      140.15      138.95     11.12 o 
  -7   6  10      129.63      135.06     11.41 o 
  -6   6  10        3.47        6.79      3.38 o 
  -5   6  10      438.85      430.85      7.90 o 
  -4   6  10      790.43      784.40     11.05 o 
  -3   6  10      127.59      105.26      3.07 o 
  -2   6  10     2059.39     2208.28     18.46 o 
  -1   6  10     1990.98     2105.44     17.82 o 
   0   6  10      341.16      337.11      5.65 o 
   1   6  10      319.40      322.43      6.01 o 
   2   6  10        4.61        3.97      1.32 o 
   3   6  10      260.50      237.84      5.33 o 
   4   6  10      262.76      289.07      7.33 o 
   5   6  10       12.42        8.60      1.93 o 
   6   6  10      131.41      134.57      7.23 o 
   7   6  10       45.01       29.35      5.09 o 
   8   6  10       99.98       84.92      8.89 o 
  -9   7  10      206.73      245.58     13.54 o 
  -8   7  10      999.41     1004.84     22.68 o 
  -7   7  10      800.26      800.93     21.79 o 
  -6   7  10        1.27        3.86      2.42 o 
  -5   7  10      501.95      468.51      8.66 o 
  -4   7  10     2070.69     2107.78     23.12 o 
  -3   7  10     1205.56     1122.31     13.07 o 
  -2   7  10     2615.62     2611.33     20.87 o 
  -1   7  10     4441.35     4514.00     28.79 o 
   0   7  10     2452.18     2446.97     17.12 o 
   1   7  10      330.46      308.54      6.95 o 
   2   7  10       73.24       67.30      3.17 o 
   3   7  10     2163.85     2246.84     20.21 o 
   4   7  10       57.10       61.13      3.50 o 
   5   7  10      678.49      663.65     10.00 o 
   6   7  10      584.12      608.76     14.31 o 
   7   7  10      463.11      479.06     13.06 o 
  -8   8  10       51.76       45.86      7.28 o 
  -7   8  10     1110.23     1150.72     22.83 o 
  -6   8  10      899.64     1000.13     28.21 o 
  -5   8  10      468.39      446.99     10.66 o 
  -4   8  10      713.94      665.71     10.97 o 
  -3   8  10      796.85      731.63     10.35 o 
  -2   8  10       80.01       90.84      4.21 o 
  -1   8  10       35.18       32.58      3.01 o 
   0   8  10     4278.31     4265.98     26.03 o 
   1   8  10     1632.69     1546.32     14.16 o 
   2   8  10     4210.08     4230.34     32.07 o 
   3   8  10     1768.42     1796.97     16.92 o 
   4   8  10      235.37      220.98      6.04 o 
   5   8  10      798.22      803.30     11.47 o 
   6   8  10        8.02        7.77      2.46 o 
   7   8  10       28.76       34.06      5.83 o 
  -8   9  10        4.37        4.59      4.05 o 
  -7   9  10      132.85      127.22     10.05 o 
  -6   9  10      105.57       93.98      9.33 o 
  -5   9  10      142.88      141.79      7.47 o 
  -4   9  10      340.01      323.11      8.87 o 
  -3   9  10      423.40      395.33      8.10 o 
  -2   9  10     1733.43     1691.07     18.91 o 
  -1   9  10      737.02      704.05     10.88 o 
   0   9  10     1189.01     1146.92     11.63 o 
   1   9  10      135.56      135.20      4.31 o 
   2   9  10      268.74      231.82      6.13 o 
   3   9  10      310.58      299.44      6.59 o 
   4   9  10      429.17      428.58      8.32 o 
   5   9  10      586.28      559.11      9.97 o 
   6   9  10      704.63      719.88     13.29 o 
   7   9  10       23.39       25.71      5.63 o 
  -8  10  10       51.01       33.14      5.61 o 
  -7  10  10      208.95      208.77     11.71 o 
  -6  10  10      145.15      151.87     11.71 o 
  -5  10  10      451.91      388.11     10.94 o 
  -4  10  10       71.91       54.17      4.78 o 
  -3  10  10       32.03       24.88      3.18 o 
  -2  10  10       76.72       70.51      4.18 o 
  -1  10  10      176.36      152.66      5.56 o 
   0  10  10        0.29        1.88      1.63 o 
   1  10  10       61.52       53.96      3.46 o 
   2  10  10       89.83       95.29      5.02 o 
   3  10  10      110.83      101.84      4.47 o 
   4  10  10      372.01      365.31     10.14 o 
   5  10  10       50.49       45.57      3.82 o 
   6  10  10        5.30        9.33      3.23 o 
   7  10  10       11.19        8.79      2.85 o 
  -7  11  10       15.15       12.22      7.09 o 
  -6  11  10        2.55        2.19      3.65 o 
  -5  11  10       14.38        6.17      4.15 o 
  -4  11  10        6.03        5.51      1.76 o 
  -3  11  10      941.43      928.15     13.35 o 
  -2  11  10     1136.08     1150.17     15.55 o 
  -1  11  10     4355.67     4699.90     54.60 o 
   0  11  10      354.83      324.09      7.82 o 
   1  11  10     1068.50     1064.67     17.54 o 
   2  11  10       27.24       16.10      2.65 o 
   3  11  10       79.73       85.43      4.37 o 
   4  11  10      214.64      215.24      6.71 o 
   5  11  10      148.12      141.55      5.75 o 
   6  11  10      220.37      191.67      7.96 o 
  -7  12  10      270.74      254.50     12.92 o 
  -6  12  10      646.71      653.01     18.44 o 
  -5  12  10     1561.75     1582.27     25.48 o 
  -4  12  10     1920.31     1997.20     19.62 o 
  -3  12  10      155.03      155.92      6.46 o 
  -2  12  10      118.63      109.61      5.65 o 
  -1  12  10       31.81       25.95      3.25 o 
   0  12  10      241.87      240.18      7.35 o 
   1  12  10      303.33      299.37      7.86 o 
   2  12  10      649.15      616.34     11.13 o 
   3  12  10      467.26      473.89      9.01 o 
   4  12  10     1138.47     1206.12     17.50 o 
   5  12  10       93.89       94.33      6.12 o 
   6  12  10       28.19       21.22      3.58 o 
  -7  13  10       33.53       14.43      4.79 o 
  -6  13  10        1.17        7.44      3.93 o 
  -5  13  10       31.19       17.28      4.19 o 
  -4  13  10       24.73       16.28      4.35 o 
  -3  13  10       32.87       41.77      4.51 o 
  -2  13  10       44.99       49.16      4.66 o 
  -1  13  10      910.89      916.67     14.86 o 
   0  13  10       57.24       54.02      4.77 o 
   1  13  10        6.96        8.45      1.84 o 
   2  13  10      134.33      130.83      6.29 o 
   3  13  10        0.09        5.26      4.21 o 
   4  13  10      145.44      139.48      6.37 o 
   5  13  10       16.36       22.74      2.95 o 
   6  13  10       76.66       69.61      6.55 o 
  -6  14  10        4.41       14.42      4.09 o 
  -5  14  10      571.05      585.83     15.05 o 
  -4  14  10       53.27       60.88      5.93 o 
  -3  14  10       27.98       24.44      4.79 o 
  -2  14  10        3.34        6.54      2.43 o 
  -1  14  10        0.77        7.74      3.20 o 
   0  14  10        1.58        0.28      2.03 o 
   1  14  10       53.14       53.92      4.73 o 
   2  14  10        1.48        7.94      3.67 o 
   3  14  10       87.11       74.01      5.56 o 
   4  14  10        1.54        5.41      2.49 o 
   5  14  10        0.34        5.31      4.55 o 
  -6  15  10       19.56       23.42      4.54 o 
  -5  15  10      139.49      139.56     10.23 o 
  -4  15  10      328.31      333.12     11.44 o 
  -3  15  10      541.25      544.31     12.48 o 
  -2  15  10      366.57      370.39     10.44 o 
  -1  15  10      441.01      398.61     10.48 o 
   0  15  10      261.94      265.43      8.86 o 
   1  15  10      493.26      522.24     11.65 o 
   2  15  10       18.48       20.26      3.42 o 
   3  15  10       28.45       25.01      5.28 o 
   4  15  10      208.07      199.94      9.79 o 
   5  15  10       61.48       55.60      6.35 o 
  -5  16  10      423.41      426.45     17.01 o 
  -4  16  10     1106.11     1196.67     20.76 o 
  -3  16  10      197.82      198.84      9.71 o 
  -2  16  10       19.38       16.45      4.04 o 
  -1  16  10       12.06        9.52      4.62 o 
   0  16  10      369.37      401.43     10.79 o 
   1  16  10      625.90      648.68     13.22 o 
   2  16  10      768.81      839.97     15.00 o 
   3  16  10      417.25      405.60     23.92 o 
   4  16  10      121.29      113.28      9.98 o 
  -4  17  10       11.49       11.69      3.56 o 
  -3  17  10       10.17       17.68      3.77 o 
  -2  17  10       90.74       90.75      6.72 o 
  -1  17  10      108.30      107.54      6.95 o 
   0  17  10      267.11      294.74     10.06 o 
   1  17  10       22.26       20.14      3.46 o 
   2  17  10        0.90        7.13      4.54 o 
   3  17  10       62.44       67.57      7.13 o 
  -3  18  10       19.95       17.86      3.98 o 
  -2  18  10       57.06       52.86      5.46 o 
  -1  18  10       43.39       43.84      4.95 o 
   0  18  10        1.27        4.89      3.73 o 
   1  18  10      413.71      443.84     13.72 o 
   2  18  10      133.65      144.84      9.22 o 
  -1  19  10      370.40      397.87     18.59 o 
   0  19  10       16.39       14.50      5.12 o 
  -9   1  11      256.03      243.88     10.79 o 
  -8   1  11      558.23      587.24     14.08 o 
  -7   1  11      762.10      774.12     14.20 o 
  -6   1  11        4.88        6.01      2.67 o 
  -5   1  11      330.90      301.28      5.31 o 
  -4   1  11     1607.89     1665.61     14.47 o 
  -3   1  11      344.30      293.38      5.87 o 
  -2   1  11      698.72      600.74      6.84 o 
  -1   1  11     2418.13     2429.65     36.20 o 
   0   1  11     2483.23     2418.42     77.10 o 
   1   1  11      147.23      129.94      2.65 o 
   2   1  11       26.57       32.83      1.98 o 
   3   1  11      204.13      158.59      4.19 o 
   4   1  11      495.36      501.82      8.39 o 
   5   1  11      853.09      880.06     10.38 o 
   6   1  11     1079.10     1148.98     16.95 o 
   7   1  11      338.32      349.43     11.33 o 
   8   1  11       51.04       46.90      9.33 o 
  -9   2  11       22.52       22.36      7.30 o 
  -8   2  11      911.63      919.60     16.59 o 
  -7   2  11      804.40      834.36     14.63 o 
  -6   2  11       79.88       77.72      5.62 o 
  -5   2  11      811.59      782.03      8.88 o 
  -4   2  11     1776.22     1862.73     29.39 o 
  -3   2  11     1138.34     1103.41     12.43 o 
  -2   2  11     1140.26     1174.40     10.84 o 
  -1   2  11     1573.29     1619.04     13.06 o 
   0   2  11     4839.67     4904.84     32.56 o 
   1   2  11     6715.31     6730.80     50.37 o 
   2   2  11     3668.06     3622.15     21.05 o 
   3   2  11     1894.64     1804.46     17.12 o 
   4   2  11      794.77      770.82      9.72 o 
   5   2  11        0.65        2.36      1.43 o 
   6   2  11      184.27      160.43     10.43 o 
   7   2  11      319.63      326.33     12.30 o 
   8   2  11      220.32      233.99     16.61 o 
  -9   3  11      219.23      221.83     12.28 o 
  -8   3  11      124.20      113.07     10.11 o 
  -7   3  11      786.56      783.35     16.49 o 
  -6   3  11      196.35      191.60      9.52 o 
  -5   3  11     1016.05     1013.51     10.32 o 
  -4   3  11      477.92      489.89      6.69 o 
  -3   3  11      504.40      455.03      7.55 o 
  -2   3  11    12471.53    12924.77     59.35 o 
  -1   3  11       17.49        8.78      1.59 o 
   0   3  11      347.97      308.86      3.62 o 
   1   3  11       46.51       37.35      1.92 o 
   2   3  11        0.63        1.87      0.79 o 
   3   3  11      224.43      204.96      5.21 o 
   4   3  11        4.26        3.85      1.47 o 
   5   3  11      331.27      343.67      6.97 o 
   6   3  11      305.40      307.11      9.58 o 
   7   3  11      363.63      353.48     11.69 o 
   8   3  11       93.63       99.84     11.76 o 
  -9   4  11        3.37        4.06      6.41 o 
  -8   4  11      159.60      163.91     10.95 o 
  -7   4  11       77.17       74.19      7.94 o 
  -6   4  11      212.51      192.91      7.60 o 
  -5   4  11       49.41       52.71      2.87 o 
  -4   4  11      559.79      557.41      7.14 o 
  -3   4  11      200.90      178.83      4.17 o 
  -2   4  11     5483.13     5841.88     30.77 o 
  -1   4  11        1.05        4.97      2.96 o 
   0   4  11      552.97      565.78      8.66 o 
   1   4  11      400.62      438.07      6.49 o 
   2   4  11     1187.18     1270.95     11.39 o 
   3   4  11       48.62       53.71      2.91 o 
   4   4  11      227.66      233.98      5.57 o 
   5   4  11       16.13       15.89      2.82 o 
   6   4  11       91.98       84.89      6.32 o 
   7   4  11       21.02       10.83      3.94 o 
   8   4  11       23.55       13.65      5.49 o 
  -9   5  11      128.36      130.58     11.28 o 
  -8   5  11       52.30       56.50      8.23 o 
  -7   5  11      626.98      594.87     16.05 o 
  -6   5  11        1.20        1.92      3.53 o 
  -5   5  11      920.84      930.08      9.55 o 
  -4   5  11     1848.80     1749.46     17.30 o 
  -3   5  11     4335.81     4422.23     29.37 o 
  -2   5  11     1855.26     1698.03     15.32 o 
  -1   5  11     2705.88     2640.39     22.31 o 
   0   5  11     1107.16     1037.38     10.72 o 
   1   5  11     1803.18     1932.90     17.16 o 
   2   5  11       82.44       80.93      3.29 o 
   3   5  11      225.19      210.15      4.95 o 
   4   5  11     2454.80     2484.41     25.10 o 
   5   5  11      115.77      112.37      4.87 o 
   6   5  11       86.03       95.15      6.68 o 
   7   5  11      266.66      260.64     10.63 o 
   8   5  11       71.67       77.34     13.28 o 
  -9   6  11      198.84      156.76     11.18 o 
  -8   6  11      243.31      253.56     13.08 o 
  -7   6  11      708.70      766.15     18.35 o 
  -6   6  11     2332.31     2465.63     34.99 o 
  -5   6  11     1074.78     1060.73     14.20 o 
  -4   6  11      826.25      828.07     10.69 o 
  -3   6  11      218.60      224.22      4.24 o 
  -2   6  11       32.10       29.88      1.95 o 
  -1   6  11        6.59        5.46      1.74 o 
   0   6  11     1311.56     1265.97     12.69 o 
   1   6  11     2948.24     2871.12     19.39 o 
   2   6  11     2728.96     2712.01     22.94 o 
   3   6  11     2075.37     2119.74     19.27 o 
   4   6  11     1468.78     1511.20     16.19 o 
   5   6  11      193.82      158.71      5.35 o 
   6   6  11      175.02      176.10      7.99 o 
   7   6  11      639.24      666.23     17.62 o 
  -8   7  11      239.61      272.19     13.94 o 
  -7   7  11       24.51       19.82      3.78 o 
  -6   7  11       34.73       34.72      7.67 o 
  -5   7  11      475.87      448.11      8.63 o 
  -4   7  11      823.49      829.48     10.87 o 
  -3   7  11     1819.95     1827.57     15.79 o 
  -2   7  11       93.59       76.63      3.84 o 
  -1   7  11      477.38      456.24      5.72 o 
   0   7  11     1027.89      946.70      9.71 o 
   1   7  11      229.03      227.89      4.89 o 
   2   7  11        0.06        4.60      1.21 o 
   3   7  11       32.21       45.12      3.14 o 
   4   7  11     1096.67     1133.24     13.50 o 
   5   7  11        6.79       17.18     14.09 o 
   6   7  11      546.57      543.43     12.78 o 
   7   7  11      301.57      325.92     13.46 o 
  -8   8  11        5.75       19.03      4.70 o 
  -7   8  11       43.41       46.71      6.82 o 
  -6   8  11      123.02      116.31      9.97 o 
  -5   8  11       28.47       17.69      3.72 o 
  -4   8  11       92.31       94.79      4.63 o 
  -3   8  11       37.34       35.70      3.20 o 
  -2   8  11      632.29      603.83      9.61 o 
  -1   8  11       19.47       24.81      1.77 o 
   0   8  11      200.37      182.04      4.24 o 
   1   8  11       29.69       24.27      2.44 o 
   2   8  11      414.32      396.03      7.57 o 
   3   8  11       98.56       95.69      4.74 o 
   4   8  11      317.18      307.59      7.04 o 
   5   8  11      252.32      237.93      7.17 o 
   6   8  11      145.32      138.84      6.63 o 
   7   8  11       45.84       33.30      5.40 o 
  -8   9  11      211.09      192.69     12.40 o 
  -7   9  11        2.98       12.37      3.94 o 
  -6   9  11      365.85      338.41     20.07 o 
  -5   9  11      417.06      414.77     12.12 o 
  -4   9  11      305.54      293.52      7.43 o 
  -3   9  11      843.71      827.38     11.25 o 
  -2   9  11     5896.56     6076.35     47.98 o 
  -1   9  11     4193.73     4317.55     36.27 o 
   0   9  11      325.61      313.49      5.71 o 
   1   9  11       54.41       64.50      3.58 o 
   2   9  11       64.33       57.76      3.63 o 
   3   9  11       17.50       28.32      2.95 o 
   4   9  11        3.95        8.63      2.10 o 
   5   9  11     1064.98     1116.83     13.78 o 
   6   9  11       67.04       75.85      5.69 o 
   7   9  11       41.28       42.06     10.43 o 
  -8  10  11      190.35      209.80     13.03 o 
  -7  10  11      403.33      396.59     14.74 o 
  -6  10  11     1158.48     1184.17     22.32 o 
  -5  10  11      979.70      992.66     16.76 o 
  -4  10  11     1304.13     1360.64     17.51 o 
  -3  10  11       18.45       12.09      2.62 o 
  -2  10  11      275.58      253.67      6.99 o 
  -1  10  11      673.99      654.25     10.25 o 
   0  10  11     2110.37     2219.92     21.54 o 
   1  10  11     2743.57     2813.40     23.17 o 
   2  10  11      807.82      847.30     10.76 o 
   3  10  11      442.43      435.70      9.89 o 
   4  10  11      786.89      799.37     11.60 o 
   5  10  11        4.47        4.88      1.75 o 
   6  10  11       69.93       69.82      5.24 o 
   7  10  11       18.35       20.16      4.74 o 
  -7  11  11      110.79       97.31      8.95 o 
  -6  11  11       55.49       54.75      8.46 o 
  -5  11  11        1.62        5.55      2.47 o 
  -4  11  11        1.74        7.70      1.98 o 
  -3  11  11        6.45        5.55      1.85 o 
  -2  11  11      880.85      889.29     12.73 o 
  -1  11  11       93.13       84.58      5.18 o 
   0  11  11      367.94      369.55      8.17 o 
   1  11  11      476.43      454.15      9.26 o 
   2  11  11       53.31       41.44      3.50 o 
   3  11  11      462.79      463.32      8.71 o 
   4  11  11       75.77       79.45      4.57 o 
   5  11  11      588.20      639.19     12.43 o 
   6  11  11      203.29      191.77      9.04 o 
  -7  12  11        1.12        4.37      6.64 o 
  -6  12  11       88.53       97.84      9.58 o 
  -5  12  11      184.32      174.33      8.70 o 
  -4  12  11        5.98        5.78      2.50 o 
  -3  12  11       13.08       14.70      2.40 o 
  -2  12  11       11.45        5.04      1.98 o 
  -1  12  11      113.78       92.12      6.13 o 
   0  12  11        0.39        1.52      2.32 o 
   1  12  11      233.52      235.62      7.34 o 
   2  12  11      230.05      212.96      7.28 o 
   3  12  11        4.54        5.43      2.26 o 
   4  12  11       36.41       36.86      3.48 o 
   5  12  11        3.20        3.89      2.12 o 
   6  12  11       49.51       56.54      5.96 o 
  -7  13  11        1.90        9.87      4.80 o 
  -6  13  11       14.12       10.01      3.20 o 
  -5  13  11       29.67       25.59      3.76 o 
  -4  13  11      321.17      327.81     10.33 o 
  -3  13  11      928.43      945.55     15.53 o 
  -2  13  11     1092.10     1051.97     16.05 o 
  -1  13  11      377.88      344.80      8.83 o 
   0  13  11      283.63      280.06      8.19 o 
   1  13  11      100.89       97.51      5.52 o 
   2  13  11        7.57        9.97      3.85 o 
   3  13  11      514.27      514.77     11.01 o 
   4  13  11      388.66      374.83     10.04 o 
   5  13  11      160.81      163.24      7.73 o 
  -6  14  11      782.84      796.47     21.31 o 
  -5  14  11      585.84      584.00     15.22 o 
  -4  14  11      292.34      275.83      9.64 o 
  -3  14  11       23.45       18.86      2.87 o 
  -2  14  11       23.74       23.94      3.84 o 
  -1  14  11      395.25      395.02     12.17 o 
   0  14  11      251.71      270.49      8.49 o 
   1  14  11      496.58      483.73     11.26 o 
   2  14  11     1001.80     1082.34     15.54 o 
   3  14  11      548.83      552.84     11.84 o 
   4  14  11      400.62      392.19     10.68 o 
   5  14  11       29.59       26.08      4.41 o 
  -6  15  11       75.48       69.21      8.47 o 
  -5  15  11      158.55      161.39     10.48 o 
  -4  15  11      184.00      185.84      8.72 o 
  -3  15  11       23.84       22.83      4.28 o 
  -2  15  11      115.84      117.55      6.89 o 
  -1  15  11      362.54      390.49     10.56 o 
   0  15  11      125.19      117.23      6.48 o 
   1  15  11        0.88        0.10      2.83 o 
   2  15  11       57.96       54.56      4.97 o 
   3  15  11        8.79        4.02      2.36 o 
   4  15  11       78.88       73.53      6.50 o 
  -5  16  11        3.25       16.10      3.80 o 
  -4  16  11       34.90       49.44      9.73 o 
  -3  16  11        0.38        1.83      3.16 o 
  -2  16  11        0.02        8.35      3.08 o 
  -1  16  11       14.48       13.10      3.49 o 
   0  16  11       70.29       72.20      5.82 o 
   1  16  11       83.96       85.88      6.48 o 
   2  16  11       12.14       13.65      3.33 o 
   3  16  11      152.11      151.46      7.42 o 
   4  16  11       17.17       17.60      4.41 o 
  -4  17  11       55.54       45.31      6.57 o 
  -3  17  11      862.90      913.18     18.41 o 
  -2  17  11      261.03      284.77     10.07 o 
  -1  17  11      299.73      305.53     12.75 o 
   0  17  11      110.80      130.19      7.24 o 
   1  17  11       25.42       21.79      3.78 o 
   2  17  11       16.60       16.78      3.26 o 
   3  17  11      186.99      183.87      9.58 o 
  -3  18  11      147.70      147.41      8.16 o 
  -2  18  11        0.51        4.12      3.33 o 
  -1  18  11       34.72       31.45      4.36 o 
   0  18  11      264.44      256.68     10.02 o 
   1  18  11      373.95      407.64     14.10 o 
   2  18  11      189.40      207.26     10.24 o 
  -9   0  12       66.63       64.26      9.95 o 
  -8   0  12     1538.46     1628.02     41.24 o 
  -6   0  12     3918.61     4199.33    134.31 o 
  -5   0  12     2569.09     2716.56     36.49 o 
  -4   0  12     2084.08     2098.27     31.12 o 
  -3   0  12       85.14       84.22      5.62 o 
  -2   0  12     1430.31     1669.40     20.51 o 
  -1   0  12     1857.05     2079.41     35.05 o 
   0   0  12     4307.64     4273.63     66.32 o 
   1   0  12     3181.18     3120.20     45.05 o 
   2   0  12     3442.80     3663.76     37.93 o 
   3   0  12     1290.28     1201.48     19.27 o 
   4   0  12       92.46       87.03      6.99 o 
   5   0  12       11.10       18.72      6.24 o 
   6   0  12      501.98      457.30     16.52 o 
   7   0  12       87.90      107.16     15.17 o 
   8   0  12      102.25       59.13     13.72 o 
  -9   1  12      189.30      200.97     11.75 o 
  -8   1  12      680.13      689.46     14.59 o 
  -6   1  12        7.92        7.60      2.74 o 
  -5   1  12      483.92      481.95      6.88 o 
  -4   1  12      166.47      143.47      3.80 o 
  -3   1  12     2352.91     2363.47     15.56 o 
  -2   1  12      214.81      189.14      4.50 o 
  -1   1  12     2735.09     2663.14     29.04 o 
   0   1  12        2.79        2.53      1.23 o 
   1   1  12      144.37      154.71      5.33 o 
   2   1  12      766.22      800.41      9.47 o 
   3   1  12       15.49       15.05      2.00 o 
   4   1  12      100.43       91.19      4.02 o 
   5   1  12      353.59      362.94      7.46 o 
   6   1  12      915.79      940.54     15.36 o 
   7   1  12       68.92       82.88     10.52 o 
   8   1  12        1.18        7.10      4.32 o 
  -9   2  12        0.02        6.32      4.79 o 
  -8   2  12       12.56        7.72      3.47 o 
  -7   2  12       19.80       12.88      6.17 o 
  -6   2  12       12.12       18.35      3.22 o 
  -5   2  12     2260.30     2386.07     18.90 o 
  -4   2  12       20.65       15.75      1.98 o 
  -3   2  12     2320.41     2460.26     16.96 o 
  -2   2  12     1448.89     1499.19     13.70 o 
  -1   2  12      166.09      178.96      5.24 o 
   0   2  12        0.23        0.18      0.82 o 
   1   2  12      338.08      354.06      7.25 o 
   2   2  12      153.57      159.17      3.68 o 
   3   2  12      440.31      473.63      6.74 o 
   4   2  12        0.30        2.10      1.28 o 
   5   2  12     1058.52     1049.62     13.05 o 
   6   2  12        0.27        6.20      2.77 o 
   7   2  12       44.05       48.69      9.71 o 
   8   2  12        3.30        2.08      4.12 o 
  -9   3  12      112.92      111.85      9.78 o 
  -8   3  12        1.42        2.85      3.61 o 
  -7   3  12       80.99       71.69      7.22 o 
  -6   3  12        4.31        0.59      3.76 o 
  -5   3  12      495.41      454.98      6.81 o 
  -4   3  12     1900.32     1832.39     15.14 o 
  -3   3  12     3888.99     3988.47     24.08 o 
  -2   3  12     9993.74    10370.21     49.25 o 
  -1   3  12     1420.14     1614.08     14.07 o 
   0   3  12     1913.39     1940.56     16.11 o 
   1   3  12      475.84      461.40      6.94 o 
   2   3  12       44.62       48.67      2.44 o 
   3   3  12     2778.59     2840.11     24.91 o 
   4   3  12       35.43       30.47      2.94 o 
   5   3  12      249.83      248.15      6.34 o 
   6   3  12      180.99      174.15      8.06 o 
   7   3  12       96.85      117.17     14.29 o 
   8   3  12        5.68       19.62     12.27 o 
  -9   4  12       87.74       88.60     10.10 o 
  -8   4  12      654.90      659.62     17.87 o 
  -7   4  12     1108.35     1198.43     27.42 o 
  -6   4  12     2574.82     2681.85     35.18 o 
  -5   4  12      575.88      561.99      8.72 o 
  -4   4  12       44.81       47.23      4.49 o 
  -3   4  12      475.69      498.06      6.92 o 
  -2   4  12     1613.22     1577.49     16.76 o 
  -1   4  12       41.72       58.30      2.26 o 
   0   4  12     7819.18     8386.92     45.67 o 
   1   4  12     9636.63     9728.13     61.47 o 
   2   4  12     5923.38     6217.15     58.47 o 
   3   4  12     1759.63     1817.49     16.82 o 
   4   4  12       24.30       22.95      2.67 o 
   5   4  12      710.29      701.62     10.30 o 
   6   4  12      128.04      123.15      8.82 o 
   7   4  12      182.90      183.59     14.01 o 
   8   4  12      367.97      386.58     35.93 o 
  -9   5  12      279.29      288.60     14.91 o 
  -8   5  12       96.75       82.44      9.05 o 
  -7   5  12      172.02      168.63     10.70 o 
  -6   5  12       17.30       13.37      3.61 o 
  -5   5  12      614.22      621.20      9.55 o 
  -4   5  12      130.18      121.38      3.93 o 
  -3   5  12      822.53      844.66     11.38 o 
  -2   5  12     3101.41     3223.32     20.42 o 
  -1   5  12        8.49       13.27      2.37 o 
   0   5  12       55.25       56.25      3.88 o 
   1   5  12     3315.93     3444.62     30.38 o 
   2   5  12      230.71      202.63      4.74 o 
   3   5  12      498.75      489.01      7.22 o 
   4   5  12       21.12       24.53      3.63 o 
   5   5  12      870.24      919.73     12.83 o 
   6   5  12      584.63      610.35     16.16 o 
   7   5  12       21.77       23.12      7.10 o 
  -8   6  12       72.21       58.92      7.90 o 
  -7   6  12        0.80        2.67      3.50 o 
  -6   6  12       13.14       11.46      3.46 o 
  -5   6  12      766.74      772.68     10.57 o 
  -4   6  12       90.36       78.15      4.35 o 
  -3   6  12      239.65      214.20      4.35 o 
  -2   6  12      637.65      668.91      8.84 o 
  -1   6  12     3175.58     3518.03     21.95 o 
   0   6  12        1.11        1.21      1.34 o 
   1   6  12      286.75      253.87      5.72 o 
   2   6  12        3.04        2.01      1.11 o 
   3   6  12        0.28        2.90      1.11 o 
   4   6  12      175.78      169.20      5.48 o 
   5   6  12        0.50        4.71      2.19 o 
   6   6  12       48.63       47.50      8.84 o 
   7   6  12        1.87       14.99      5.49 o 
  -8   7  12      434.58      474.07     16.82 o 
  -7   7  12        0.59        0.66      3.68 o 
  -6   7  12       51.93       62.32     36.84 o 
  -5   7  12      174.45      154.88      5.60 o 
  -4   7  12      698.24      713.02     10.20 o 
  -3   7  12      650.09      625.15      9.51 o 
  -2   7  12     1812.75     1766.64     17.24 o 
  -1   7  12      731.61      717.73      8.40 o 
   0   7  12       56.58       51.29      2.72 o 
   1   7  12      174.83      180.85      4.56 o 
   2   7  12      141.46      141.78      4.80 o 
   3   7  12       19.09       21.74      2.57 o 
   4   7  12      101.64       98.29      4.41 o 
   5   7  12      561.45      552.53      9.56 o 
   6   7  12      423.34      453.02     14.59 o 
   7   7  12      129.37      164.27     16.29 o 
  -8   8  12      539.45      531.10     18.03 o 
  -7   8  12      241.72      231.41     17.71 o 
  -6   8  12      141.68      137.42     11.31 o 
  -5   8  12     2831.59     2886.54     34.43 o 
  -4   8  12     1288.00     1297.16     16.26 o 
  -3   8  12        0.62        1.10      1.51 o 
  -2   8  12      234.62      221.96      6.15 o 
  -1   8  12     1838.93     1855.16     17.77 o 
   0   8  12     2629.29     2595.73     22.10 o 
   1   8  12     2583.52     2667.71     22.45 o 
   2   8  12     1251.36     1254.61     14.71 o 
   3   8  12      744.59      722.74      9.79 o 
   4   8  12     1029.90     1025.80     11.96 o 
   5   8  12       55.13       51.27      4.42 o 
   6   8  12      235.47      210.81     10.50 o 
   7   8  12      140.85      138.59     13.55 o 
  -8   9  12        5.51        9.89      3.75 o 
  -7   9  12        0.08       10.10      3.81 o 
  -6   9  12       10.44       14.70      3.20 o 
  -5   9  12      361.55      306.08     15.67 o 
  -4   9  12      139.31      125.71      5.33 o 
  -3   9  12        7.74        8.01      1.99 o 
  -2   9  12      354.51      343.47      7.75 o 
  -1   9  12      296.07      277.13      6.80 o 
   0   9  12      332.04      299.88      5.87 o 
   1   9  12      198.40      227.81      5.69 o 
   2   9  12       27.82       26.94      3.50 o 
   3   9  12      545.38      523.51      8.52 o 
   4   9  12      727.03      734.66     10.89 o 
   5   9  12      199.17      216.58      6.94 o 
   6   9  12        7.81        6.58      2.75 o 
   7   9  12       22.81       26.45      9.57 o 
  -8  10  12        5.31        8.19      4.12 o 
  -7  10  12        8.25       11.36      3.60 o 
  -6  10  12       36.32       44.36      6.22 o 
  -5  10  12        7.31       15.52     43.43 o 
  -4  10  12      100.29      105.62      5.32 o 
  -3  10  12      776.71      760.21     11.48 o 
  -2  10  12       25.49       18.05      2.45 o 
  -1  10  12      639.28      552.73     10.72 o 
   0  10  12      842.38      783.11     11.68 o 
   1  10  12      499.37      501.50      9.59 o 
   2  10  12       11.22        9.04      2.17 o 
   3  10  12       52.94       51.54      3.53 o 
   4  10  12      296.19      277.13      7.57 o 
   5  10  12        6.94        4.04      1.81 o 
   6  10  12      186.59      195.08     10.79 o 
  -7  11  12        0.58        6.95      6.78 o 
  -6  11  12      308.33      311.70     13.40 o 
  -5  11  12      804.27      816.57     15.38 o 
  -4  11  12      223.73      215.97      7.23 o 
  -3  11  12      290.98      302.30      8.21 o 
  -2  11  12      849.62      863.88     13.35 o 
  -1  11  12     1991.19     1940.98     21.31 o 
   0  11  12      422.95      412.83      9.01 o 
   1  11  12      171.84      154.53      6.00 o 
   2  11  12      989.98      941.22     14.61 o 
   3  11  12      222.60      234.44      6.77 o 
   4  11  12      688.08      689.64     11.40 o 
   5  11  12      124.90      120.32      8.01 o 
   6  11  12       46.91       46.84      8.11 o 
  -7  12  12      483.00      493.01     17.08 o 
  -6  12  12     1268.41     1283.66     30.83 o 
  -5  12  12      740.75      723.18     15.30 o 
  -4  12  12      376.49      373.54      9.52 o 
  -3  12  12      186.91      185.14      6.89 o 
  -2  12  12      575.34      579.66     11.15 o 
  -1  12  12     1327.92     1330.93     17.74 o 
   0  12  12       71.84       82.82      5.02 o 
   1  12  12     1284.31     1325.51     17.74 o 
   2  12  12      516.17      512.00     10.71 o 
   3  12  12      159.79      165.52      6.88 o 
   4  12  12      233.26      229.34      7.97 o 
   5  12  12       59.74       73.94      6.65 o 
   6  12  12       80.92       70.31      7.03 o 
  -6  13  12       92.52       83.61      8.78 o 
  -5  13  12       77.67       70.99      6.98 o 
  -4  13  12      168.22      169.95      8.48 o 
  -3  13  12      305.71      295.91      8.97 o 
  -2  13  12      386.74      367.91     14.32 o 
  -1  13  12       91.08       89.93      5.46 o 
   0  13  12        9.06       14.04      2.66 o 
   1  13  12       11.57       19.43      2.86 o 
   2  13  12      134.87      130.45      6.64 o 
   3  13  12       42.16       44.68      5.50 o 
   4  13  12      279.36      287.14     10.28 o 
   5  13  12      135.95      131.49      9.45 o 
  -6  14  12       48.92       57.39      7.82 o 
  -5  14  12      101.42       98.36      8.90 o 
  -4  14  12      114.83      105.99      8.15 o 
  -3  14  12       48.24       40.35      4.80 o 
  -2  14  12      368.12      341.99      9.72 o 
  -1  14  12       16.72       12.10      2.85 o 
   0  14  12      106.55       96.52      5.78 o 
   1  14  12        1.16        6.89      3.05 o 
   2  14  12       15.85       17.36      4.97 o 
   3  14  12      101.87       89.81      6.51 o 
   4  14  12       11.52       16.15      4.26 o 
   5  14  12        0.30        0.77      3.98 o 
  -5  15  12      145.34      138.18      8.74 o 
  -4  15  12      848.11      889.24     16.39 o 
  -3  15  12      684.00      695.60     14.25 o 
  -2  15  12      366.73      384.23     10.64 o 
  -1  15  12      362.75      366.44     10.33 o 
   0  15  12       42.95       43.59      5.17 o 
   1  15  12      436.12      428.52     10.94 o 
   2  15  12       12.20       14.43      4.41 o 
   3  15  12      628.79      672.26     13.91 o 
   4  15  12      445.22      459.96     14.18 o 
  -5  16  12      227.18      204.30     10.45 o 
  -4  16  12      262.62      280.58     11.89 o 
  -3  16  12        2.11        6.22      3.10 o 
  -2  16  12        0.92        6.69      3.77 o 
  -1  16  12       34.70       35.26      4.99 o 
   0  16  12      955.70     1039.89     16.64 o 
   1  16  12      245.39      258.79     10.83 o 
   2  16  12      254.08      269.14      9.60 o 
   3  16  12      238.12      249.68     11.08 o 
  -4  17  12       80.49       80.73      6.64 o 
  -3  17  12        2.93        4.64      3.19 o 
  -2  17  12       23.49       15.21      3.28 o 
  -1  17  12       21.80       16.05      3.36 o 
   0  17  12      125.88      147.50      7.82 o 
   1  17  12        1.06        2.26      1.83 o 
   2  17  12        5.75       11.97      5.96 o 
   3  17  12      133.33      146.24     10.18 o 
  -2  18  12        0.38        3.61      3.05 o 
  -1  18  12       17.87       10.83      4.02 o 
   0  18  12        3.22       10.31      4.20 o 
   1  18  12       94.42       72.00      6.06 o 
  -9   1  13      184.67      195.13     11.92 o 
  -8   1  13        1.72        5.88      3.18 o 
  -7   1  13       37.28       37.94      4.56 o 
  -6   1  13      194.78      184.39      7.25 o 
  -5   1  13      638.68      632.77      8.05 o 
  -4   1  13     3202.50     3388.36     29.49 o 
  -3   1  13     1152.34     1150.53     10.64 o 
  -2   1  13     1404.60     1460.53     13.55 o 
  -1   1  13       15.85       11.62      1.59 o 
   0   1  13     1953.19     2144.70     27.68 o 
   1   1  13        5.16        6.65      1.68 o 
   2   1  13       11.46        4.65      1.59 o 
   3   1  13      716.53      678.13     10.55 o 
   4   1  13      527.58      533.65      9.92 o 
   5   1  13      492.75      506.09     11.15 o 
   6   1  13      179.08      198.76     14.16 o 
   7   1  13      170.52      162.32     13.87 o 
  -9   2  13      261.43      275.08     13.52 o 
  -8   2  13      688.04      746.72     22.74 o 
  -7   2  13     1415.86     1528.33     19.74 o 
  -6   2  13      726.25      756.40     12.98 o 
  -5   2  13      820.14      814.92      9.16 o 
  -4   2  13      259.64      234.14      5.43 o 
  -3   2  13      123.49      124.11      3.88 o 
  -2   2  13      146.48      127.95      3.53 o 
  -1   2  13     1179.52     1113.35     10.60 o 
   0   2  13     7209.39     7696.23     43.45 o 
   1   2  13     7059.24     7296.90     52.73 o 
   2   2  13     2651.02     2593.19     23.01 o 
   3   2  13      511.49      514.43      6.97 o 
   4   2  13      133.45      125.84      4.72 o 
   5   2  13       89.67       79.32      4.75 o 
   6   2  13      207.41      200.96     14.31 o 
   7   2  13      184.47      162.61     13.24 o 
  -9   3  13        1.29        2.42      4.13 o 
  -8   3  13        2.27        2.09      3.67 o 
  -7   3  13        4.32        6.04      3.12 o 
  -6   3  13      727.80      684.94     12.81 o 
  -5   3  13     1040.17     1047.05     11.27 o 
  -4   3  13      413.02      399.64      6.26 o 
  -3   3  13     2135.54     2132.55     17.98 o 
  -2   3  13     1442.09     1358.12     12.24 o 
  -1   3  13      355.62      333.54      5.28 o 
   0   3  13     1103.35     1184.29     13.16 o 
   1   3  13       27.94       22.41      1.18 o 
   2   3  13      281.26      280.10      4.98 o 
   3   3  13      523.83      548.22     13.11 o 
   4   3  13       77.47       82.70      4.01 o 
   5   3  13      634.42      685.44     14.20 o 
   6   3  13       88.82       82.97     16.52 o 
   7   3  13       10.74       13.39      5.22 o 
  -9   4  13        0.54       -3.92      3.92 o 
  -8   4  13        5.34        2.75      4.23 o 
  -7   4  13       45.36       45.11      6.70 o 
  -6   4  13       76.37       70.74      9.29 o 
  -5   4  13      130.79      131.52      4.38 o 
  -4   4  13      262.85      258.27      5.32 o 
  -3   4  13      839.11      858.21     10.19 o 
  -2   4  13      620.89      540.38      6.42 o 
  -1   4  13      197.99      202.91      4.20 o 
   0   4  13       12.47        5.45      1.94 o 
   1   4  13      282.82      312.97      4.62 o 
   2   4  13     1004.83     1089.74     11.64 o 
   3   4  13      332.68      325.31      6.08 o 
   4   4  13       22.52       24.63      2.99 o 
   5   4  13        6.51       13.37      3.27 o 
   6   4  13       16.32       22.40      5.95 o 
   7   4  13       11.50       12.47      5.66 o 
  -8   5  13       33.11       21.70      4.86 o 
  -7   5  13       11.18        8.92      3.43 o 
  -6   5  13      487.00      498.95     13.62 o 
  -5   5  13        9.13        6.07      1.84 o 
  -4   5  13      611.01      616.05      7.82 o 
  -3   5  13     1503.99     1472.07     15.03 o 
  -2   5  13     1185.46     1111.97     11.12 o 
  -1   5  13     2443.77     2565.37     17.35 o 
   0   5  13       30.39       30.67      2.04 o 
   1   5  13       66.87       65.51      2.84 o 
   2   5  13       37.59       31.81      2.45 o 
   3   5  13      339.95      328.51      6.08 o 
   4   5  13     1797.70     1848.28     20.26 o 
   5   5  13      298.38      282.49      9.11 o 
   6   5  13      146.56      155.70     12.55 o 
   7   5  13        0.68       11.73      5.18 o 
  -8   6  13      749.60      809.18     27.31 o 
  -7   6  13     1800.67     1883.95     58.85 o 
  -6   6  13     1916.42     2018.40     25.79 o 
  -5   6  13      941.96      914.18     11.77 o 
  -4   6  13     1119.35     1105.32     12.17 o 
  -3   6  13      123.34      121.17      4.51 o 
  -2   6  13      104.43       94.16      3.21 o 
  -1   6  13     3259.80     3357.59     26.66 o 
   0   6  13     1819.31     1829.16     14.78 o 
   1   6  13     1236.48     1193.55     11.77 o 
   2   6  13     3067.97     3121.83     25.09 o 
   3   6  13      127.48      124.55      4.52 o 
   4   6  13       14.15       19.39      2.44 o 
   5   6  13        1.31        3.13      2.62 o 
   6   6  13       63.70       61.29     11.25 o 
   7   6  13      321.72      336.67     16.86 o 
  -8   7  13      114.21      115.56     10.03 o 
  -7   7  13        1.77        3.73      2.68 o 
  -6   7  13      228.04      211.66     13.27 o 
  -5   7  13      432.18      440.99     10.47 o 
  -4   7  13     4194.19     4444.39     60.31 o 
  -3   7  13      643.55      627.35      9.35 o 
  -2   7  13      254.35      251.45      6.16 o 
  -1   7  13      282.89      254.93      5.20 o 
   0   7  13      108.84      105.22      3.53 o 
   1   7  13       20.13       16.04      2.66 o 
   2   7  13        7.13        7.69      1.59 o 
   3   7  13     1481.33     1518.34     15.84 o 
   4   7  13      177.87      177.70      6.77 o 
   5   7  13       34.48       41.60      4.39 o 
   6   7  13      192.78      189.43     13.62 o 
   7   7  13      101.02      100.80     12.70 o 
  -8   8  13        9.03        3.07      3.60 o 
  -7   8  13      201.01      190.56     11.25 o 
  -6   8  13        1.03       18.11      3.89 o 
  -5   8  13      321.17      282.95      8.58 o 
  -4   8  13      214.41      199.22      6.26 o 
  -3   8  13      204.69      204.13      6.85 o 
  -2   8  13     1492.16     1546.82     17.69 o 
  -1   8  13      255.31      233.72      6.16 o 
   0   8  13       36.34       31.38      2.70 o 
   1   8  13      576.47      531.01      7.76 o 
   2   8  13      302.20      290.12      6.27 o 
   3   8  13        0.04        5.30      1.35 o 
   4   8  13        5.82        9.82      2.29 o 
   5   8  13       63.91       52.70      6.43 o 
   6   8  13       10.64       15.31      4.93 o 
   7   8  13        1.81       11.84      6.09 o 
  -8   9  13       77.38       75.60      9.52 o 
  -7   9  13       34.25       27.27      4.86 o 
  -6   9  13      111.86       96.23      9.12 o 
  -5   9  13     1587.07     1662.53     20.39 o 
  -4   9  13      207.88      210.79      6.73 o 
  -3   9  13       38.37       32.25      3.36 o 
  -2   9  13     2481.77     2486.73     23.27 o 
  -1   9  13      495.08      492.06      8.86 o 
   0   9  13       89.82       76.02      4.44 o 
   1   9  13      204.85      193.04      5.35 o 
   2   9  13      849.11      888.93     10.67 o 
   3   9  13      396.46      385.84      7.60 o 
   4   9  13      110.26      106.39      7.08 o 
   5   9  13      545.11      548.80     11.52 o 
   6   9  13      268.83      251.46     15.34 o 
  -7  10  13      207.63      219.53     14.40 o 
  -6  10  13       78.80       82.19      8.02 o 
  -5  10  13      668.86      615.53     13.47 o 
  -4  10  13      619.47      637.83     11.03 o 
  -3  10  13       25.48       30.13      3.86 o 
  -2  10  13       10.05        6.07      1.93 o 
  -1  10  13     3063.15     3174.75     29.95 o 
   0  10  13     1767.27     1837.58     21.14 o 
   1  10  13     1283.54     1260.21     16.00 o 
   2  10  13       30.23       38.81      3.24 o 
   3  10  13      451.61      436.31      8.42 o 
   4  10  13      322.12      326.75     10.26 o 
   5  10  13      232.90      220.72      9.08 o 
   6  10  13       77.35       77.95      9.67 o 
  -7  11  13       45.09       39.44      8.59 o 
  -6  11  13      102.06       96.85      8.77 o 
  -5  11  13      140.10      145.36      7.82 o 
  -4  11  13      287.30      261.69      8.12 o 
  -3  11  13      554.05      553.73     10.79 o 
  -2  11  13     1000.18     1015.15     15.33 o 
  -1  11  13      125.01      102.40      5.07 o 
   0  11  13        3.73        5.25      2.51 o 
   1  11  13        5.69        3.25      2.87 o 
   2  11  13      378.26      374.10      9.80 o 
   3  11  13      295.04      286.52      7.93 o 
   4  11  13      118.38      112.03      6.75 o 
   5  11  13      407.01      467.25     14.97 o 
   6  11  13       44.37       23.50      6.50 o 
  -7  12  13        4.41        7.76      4.73 o 
  -6  12  13        2.14       11.08      7.91 o 
  -5  12  13       18.60       18.01      3.45 o 
  -4  12  13        0.92        0.54      2.13 o 
  -3  12  13        4.96        0.14      2.18 o 
  -2  12  13      390.94      383.15     10.38 o 
  -1  12  13       56.10       58.86      4.60 o 
   0  12  13      421.83      405.04      9.47 o 
   1  12  13      168.47      160.61      6.53 o 
   2  12  13      356.21      326.44      8.85 o 
   3  12  13       14.45       14.26      3.61 o 
   4  12  13       46.77       39.21      4.65 o 
   5  12  13       13.18       17.75      3.63 o 
  -6  13  13       94.38       89.44      9.85 o 
  -5  13  13       75.99       72.54      7.38 o 
  -4  13  13      594.37      599.43     12.57 o 
  -3  13  13      617.22      626.21     12.54 o 
  -2  13  13      202.73      210.99      7.84 o 
  -1  13  13       74.04       60.27      5.00 o 
   0  13  13      228.92      216.43      7.86 o 
   1  13  13      114.00      107.52      7.38 o 
   2  13  13       91.91       85.65      5.74 o 
   3  13  13      567.54      621.90     14.72 o 
   4  13  13      345.14      361.56     12.36 o 
   5  13  13      167.27      151.08     10.38 o 
  -6  14  13      510.00      534.54     17.92 o 
  -5  14  13      676.94      719.51     17.21 o 
  -4  14  13        9.80        4.99      2.13 o 
  -3  14  13      477.73      475.59     14.46 o 
  -2  14  13      310.13      314.38      9.57 o 
  -1  14  13      122.07      139.44      7.14 o 
   0  14  13      216.29      227.01      8.22 o 
   1  14  13      582.70      596.52     12.36 o 
   2  14  13      651.88      684.10     13.19 o 
   3  14  13      139.61      137.79      8.39 o 
   4  14  13       87.64       81.70      7.07 o 
  -5  15  13        7.50        6.68      3.16 o 
  -4  15  13      245.00      273.34     13.17 o 
  -3  15  13        1.60        4.74      2.20 o 
  -2  15  13      466.46      435.64     11.36 o 
  -1  15  13      442.26      439.45     11.10 o 
   0  15  13       45.76       51.62      5.15 o 
   1  15  13       21.38       18.73      4.32 o 
   2  15  13       84.56       91.81      7.29 o 
   3  15  13      291.07      282.42     12.66 o 
   4  15  13      131.94      117.12      7.38 o 
  -4  16  13        7.05       14.15      4.27 o 
  -3  16  13      113.74      101.75      7.43 o 
  -2  16  13       64.08       67.04      5.79 o 
  -1  16  13      177.38      172.58      8.04 o 
   0  16  13      147.50      148.16      8.13 o 
   1  16  13       12.33        7.79      2.68 o 
   2  16  13        0.21        8.79      3.29 o 
   3  16  13       22.82       21.58      3.99 o 
  -3  17  13      289.89      304.67     11.01 o 
  -2  17  13      370.52      355.75     10.92 o 
  -1  17  13      129.92      130.80      7.75 o 
   0  17  13        4.22       11.03      3.01 o 
   1  17  13       13.93       15.81      5.10 o 
   2  17  13      137.37      141.40      9.03 o 
  -2  18  13        4.65        6.58      5.31 o 
  -1  18  13      322.88      356.84     11.77 o 
   0  18  13      225.77      205.11      9.11 o 
  -9   0  14     1105.42     1159.97     38.43 o 
  -8   0  14     1466.96     1480.58     43.53 o 
  -7   0  14       13.24       11.30      4.40 o 
  -6   0  14     1654.66     1726.54     31.50 o 
  -5   0  14      132.60      122.07      5.89 o 
  -4   0  14      615.90      626.94     11.66 o 
  -3   0  14      466.21      447.47      8.99 o 
  -2   0  14     2758.46     2850.87     65.04 o 
  -1   0  14     4957.25     5179.89    105.02 o 
   0   0  14     1223.88     1160.52     21.24 o 
   1   0  14     2612.00     2590.42     37.63 o 
   2   0  14      702.43      626.61     16.48 o 
   3   0  14      139.65      168.21      9.78 o 
   4   0  14        4.06        1.51      3.17 o 
   5   0  14       14.18        7.48      4.29 o 
   6   0  14      317.07      290.00     22.83 o 
   7   0  14      135.55      131.51     20.45 o 
  -9   1  14       74.53       77.35      8.46 o 
  -8   1  14        8.84       14.87      4.88 o 
  -7   1  14       23.34       16.49      3.33 o 
  -6   1  14      637.91      635.04     11.93 o 
  -5   1  14     1653.12     1737.72     17.51 o 
  -4   1  14      772.81      739.13      8.77 o 
  -3   1  14     2980.57     3156.76     25.12 o 
  -2   1  14      463.25      421.68     12.31 o 
  -1   1  14      118.20      107.84      3.85 o 
   0   1  14      337.88      337.85     10.71 o 
   1   1  14      474.71      480.95      9.70 o 
   2   1  14      432.92      432.22      6.93 o 
   3   1  14     1048.89     1034.58     20.55 o 
   4   1  14      322.45      328.48     10.13 o 
   5   1  14      313.42      300.70     12.54 o 
   6   1  14       55.73       52.86     19.66 o 
   7   1  14        6.88        9.17      6.26 o 
  -9   2  14        1.53        3.97      3.41 o 
  -8   2  14       14.33       10.10      4.77 o 
  -7   2  14       19.73       14.89      4.67 o 
  -6   2  14       77.01       65.81      4.97 o 
  -5   2  14      124.91      125.95      4.80 o 
  -4   2  14       38.69       32.08      2.95 o 
  -3   2  14       95.33       89.14      3.37 o 
  -2   2  14      307.08      306.74      6.08 o 
  -1   2  14        1.62        3.16      1.00 o 
   0   2  14       45.19       10.77     11.20 o 
   1   2  14       81.05       98.16      9.25 o 
   2   2  14      770.97      772.97     10.63 o 
   3   2  14       10.22        8.72      2.06 o 
   4   2  14      105.19      102.66      5.93 o 
   5   2  14        3.10        5.54      3.64 o 
   6   2  14       46.71       34.27      8.13 o 
   7   2  14      125.94      111.84     12.80 o 
  -9   3  14        8.08       19.44      5.50 o 
  -8   3  14       93.76       84.84      7.91 o 
  -7   3  14        9.53        5.45      3.81 o 
  -6   3  14      301.40      305.05      9.03 o 
  -5   3  14      460.33      461.93     13.89 o 
  -4   3  14     1443.91     1547.79     15.08 o 
  -3   3  14     1523.89     1570.34     17.22 o 
  -2   3  14     1469.18     1499.75     13.83 o 
  -1   3  14      565.74      506.21      5.50 o 
   0   3  14      596.77      604.38      7.74 o 
   1   3  14       10.31       11.31      1.83 o 
   2   3  14      531.37      488.08     10.05 o 
   3   3  14     3002.09     3100.30     60.33 o 
   4   3  14       41.81       31.06      5.33 o 
   5   3  14      263.78      251.74      8.71 o 
   6   3  14      209.82      201.98     13.99 o 
   7   3  14        0.23        5.90      3.72 o 
  -8   4  14      911.54      978.70     21.67 o 
  -7   4  14      696.45      727.28     17.67 o 
  -6   4  14      747.39      761.40     16.42 o 
  -5   4  14      385.56      365.17      6.84 o 
  -4   4  14      497.60      482.27      7.31 o 
  -3   4  14     3712.10     3950.14     29.18 o 
  -2   4  14      499.39      451.18      6.22 o 
  -1   4  14      302.98      275.30      4.69 o 
   0   4  14     7238.52     7597.56     62.15 o 
   1   4  14     1099.24     1037.41     15.87 o 
   2   4  14     1737.26     1770.33     18.63 o 
   3   4  14      575.10      565.74     10.51 o 
   4   4  14       94.50       90.65      6.41 o 
   5   4  14      351.66      325.44     10.24 o 
   6   4  14       99.77      121.46     11.42 o 
   7   4  14       20.88       34.61      7.47 o 
  -8   5  14        8.15        4.82      4.49 o 
  -7   5  14       22.90       17.62      4.02 o 
  -6   5  14      169.63      158.50     11.66 o 
  -5   5  14      733.29      744.16     11.01 o 
  -4   5  14      618.07      609.16      9.41 o 
  -3   5  14     1906.66     1887.75     16.80 o 
  -2   5  14     1563.75     1635.55     13.94 o 
  -1   5  14     1367.94     1411.57     12.37 o 
   0   5  14      242.14      223.57      4.43 o 
   1   5  14       23.32       27.82      2.12 o 
   2   5  14        2.58        2.11      1.13 o 
   3   5  14      772.59      774.96     10.86 o 
   4   5  14      115.48      114.98      6.49 o 
   5   5  14     1147.10     1189.89     17.79 o 
   6   5  14      509.46      539.71     22.55 o 
   7   5  14       54.77       58.91      8.64 o 
  -8   6  14       10.77        9.49      4.09 o 
  -7   6  14       32.63       30.28      7.43 o 
  -6   6  14       11.73       14.13      5.54 o 
  -5   6  14      347.56      349.49      8.13 o 
  -4   6  14      200.51      185.74      6.43 o 
  -3   6  14      482.16      441.23      7.84 o 
  -2   6  14     1384.69     1407.49     17.83 o 
  -1   6  14      103.59       98.79      4.02 o 
   0   6  14      445.47      424.82     10.39 o 
   1   6  14       42.23       46.03      3.09 o 
   2   6  14     1659.20     1639.84     17.58 o 
   3   6  14       53.03       55.42      4.05 o 
   4   6  14      284.64      279.44      9.27 o 
   5   6  14        4.02        2.80      2.51 o 
   6   6  14        8.41        9.97      3.63 o 
   7   6  14       19.94       12.15      6.16 o 
  -8   7  14       84.18       69.77      8.08 o 
  -7   7  14       48.83       44.56      5.97 o 
  -6   7  14      393.33      416.06     13.58 o 
  -5   7  14      219.62      215.62      7.66 o 
  -4   7  14       12.14       14.74      2.80 o 
  -3   7  14      323.27      317.75      7.27 o 
  -2   7  14      685.38      645.02      9.67 o 
  -1   7  14        5.00        3.75      1.81 o 
   0   7  14        7.65        9.38      1.63 o 
   1   7  14      800.69      780.88      9.40 o 
   2   7  14      145.26      133.76      5.32 o 
   3   7  14     1870.44     1917.68     21.41 o 
   4   7  14     1702.66     1776.21     20.86 o 
   5   7  14      313.39      335.19     10.58 o 
   6   7  14      113.53       99.86     11.15 o 
   7   7  14        0.51        7.11      3.97 o 
  -8   8  14      231.15      234.36     12.55 o 
  -7   8  14      725.53      721.44     25.54 o 
  -6   8  14      629.27      637.34     16.63 o 
  -5   8  14        2.91       11.35      3.31 o 
  -4   8  14      109.33      110.38      5.45 o 
  -3   8  14       65.74       53.99      4.01 o 
  -2   8  14     1515.51     1603.15     17.47 o 
  -1   8  14     2443.99     2510.95     22.47 o 
   0   8  14     3805.60     3950.40     33.70 o 
   1   8  14      739.22      733.58      9.01 o 
   2   8  14        6.70        5.67      1.81 o 
   3   8  14      178.66      173.75      6.19 o 
   4   8  14       15.41       16.62      2.76 o 
   5   8  14       16.21       11.08      3.23 o 
   6   8  14      107.61      115.77     10.18 o 
  -8   9  14       25.38       22.64      5.17 o 
  -7   9  14       51.03       45.90      6.62 o 
  -6   9  14      260.29      248.60     11.72 o 
  -5   9  14     1152.33     1119.60     17.02 o 
  -4   9  14     1205.14     1209.33     16.14 o 
  -3   9  14     1918.04     1963.73     21.32 o 
  -2   9  14      226.07      225.46      6.49 o 
  -1   9  14      525.08      544.42      9.35 o 
   0   9  14       80.20       81.54      4.37 o 
   1   9  14      666.25      670.90      9.00 o 
   2   9  14       36.59       30.83      3.77 o 
   3   9  14      330.70      319.77     17.23 o 
   4   9  14       67.28       67.83      5.30 o 
   5   9  14      110.14      108.56      7.24 o 
   6   9  14       29.85        4.78      7.00 o 
  -7  10  14       28.86       32.80      8.28 o 
  -6  10  14      239.38      231.02     13.94 o 
  -5  10  14       23.43       20.88      3.41 o 
  -4  10  14      744.99      683.33     11.36 o 
  -3  10  14        3.36        1.93      1.09 o 
  -2  10  14      118.47      109.37      5.18 o 
  -1  10  14     1856.19     1934.50     32.60 o 
   0  10  14       95.38       93.75      8.05 o 
   1  10  14      219.78      182.90      6.03 o 
   2  10  14       12.17       11.78      2.41 o 
   3  10  14       18.61       15.33      2.79 o 
   4  10  14       42.75       38.84      4.21 o 
   5  10  14       36.55       31.88      4.83 o 
   6  10  14        3.04       11.66      4.77 o 
  -7  11  14        2.19        4.06      2.69 o 
  -6  11  14        2.63        5.27      2.91 o 
  -5  11  14      190.18      205.51      8.93 o 
  -4  11  14      416.61      422.23     10.08 o 
  -3  11  14      890.25      886.06     13.26 o 
  -2  11  14      315.44      298.74      8.28 o 
  -1  11  14        9.83        9.09      2.03 o 
   0  11  14        6.24        7.21      1.72 o 
   1  11  14       57.18       45.36      4.04 o 
   2  11  14     1103.56     1076.39     17.04 o 
   3  11  14      433.73      463.98     12.65 o 
   4  11  14      813.75      811.41     16.04 o 
   5  11  14       63.82       61.82      7.53 o 
  -7  12  14      321.41      376.14     15.70 o 
  -6  12  14      224.16      230.38     15.12 o 
  -5  12  14      381.47      374.40     11.82 o 
  -4  12  14       36.67       33.46      4.05 o 
  -3  12  14      281.84      270.67      8.56 o 
  -2  12  14      208.97      198.59      8.91 o 
  -1  12  14      195.89      184.79      6.99 o 
   0  12  14      296.31      285.63      8.21 o 
   1  12  14     1361.94     1387.45     20.73 o 
   2  12  14      236.02      253.01      9.66 o 
   3  12  14      155.46      151.75      7.83 o 
   4  12  14       86.85       79.90      8.99 o 
   5  12  14        2.61        8.41      3.13 o 
  -6  13  14       23.96       24.88      6.27 o 
  -5  13  14      364.88      355.25     12.33 o 
  -4  13  14      154.04      161.36      7.64 o 
  -3  13  14      633.10      635.96     12.67 o 
  -2  13  14      369.13      363.43      9.63 o 
  -1  13  14      396.06      338.01      9.21 o 
   0  13  14      104.11       80.40      5.70 o 
   1  13  14       62.71       54.89      6.87 o 
   2  13  14       88.63       71.92      6.24 o 
   3  13  14        2.03       11.72      3.91 o 
   4  13  14      143.94      151.40     10.56 o 
   5  13  14      128.56      120.04     12.24 o 
  -5  14  14       86.08       79.90      7.64 o 
  -4  14  14        1.77        2.54      2.91 o 
  -3  14  14       98.13      106.23      7.58 o 
  -2  14  14       27.19       22.15      5.34 o 
  -1  14  14       22.27       14.88      3.01 o 
   0  14  14      467.36      444.63     13.31 o 
   1  14  14      104.51      103.27      7.49 o 
   2  14  14        0.39       -0.86      3.53 o 
   3  14  14        1.07        5.16      2.87 o 
   4  14  14        1.76        1.93      3.37 o 
  -5  15  14      127.34      100.78      7.97 o 
  -4  15  14      594.64      629.11     15.84 o 
  -3  15  14      153.13      157.82      7.67 o 
  -2  15  14      149.57      146.11      7.49 o 
  -1  15  14       36.85       27.60      4.14 o 
   0  15  14       26.25       32.32      4.61 o 
   1  15  14        2.06       14.91      4.86 o 
   2  15  14      135.29      122.17      8.19 o 
   3  15  14      275.48      280.96     12.29 o 
  -4  16  14       15.33       22.17      4.24 o 
  -3  16  14       24.90       20.27      3.73 o 
  -2  16  14      400.97      373.13     10.81 o 
  -1  16  14      250.52      266.55      9.56 o 
   0  16  14      255.19      288.62     12.02 o 
   1  16  14      147.98      160.74      9.89 o 
   2  16  14       92.40      102.58      7.56 o 
   3  16  14        4.42        2.28      3.84 o 
  -3  17  14        1.13        6.16      4.33 o 
  -2  17  14       64.19       52.44      5.70 o 
  -1  17  14       11.73        6.00      2.55 o 
   0  17  14      117.17      118.05      8.45 o 
   1  17  14       48.79       51.72      5.87 o 
  -9   1  15        0.35        7.33      4.60 o 
  -8   1  15        0.52        0.41      3.24 o 
  -7   1  15      152.93      133.18      7.36 o 
  -6   1  15       24.19       19.19      3.46 o 
  -5   1  15     1184.26     1183.56     13.22 o 
  -4   1  15     1416.28     1422.91     13.49 o 
  -3   1  15     3016.71     3270.47     32.54 o 
  -2   1  15      185.31      172.02      3.76 o 
  -1   1  15     1437.65     1467.58     19.36 o 
   0   1  15      828.07      801.45     18.59 o 
   1   1  15        7.11        4.32      2.04 o 
   2   1  15     1431.01     1429.80     30.68 o 
   3   1  15     1083.93     1031.46     17.35 o 
   4   1  15      919.63      897.68     15.93 o 
   5   1  15      282.27      292.56      9.63 o 
   6   1  15       24.61       28.37      7.19 o 
   7   1  15       32.90       33.22     11.10 o 
  -8   2  15      415.59      396.89     16.44 o 
  -7   2  15      903.98      886.03     22.27 o 
  -6   2  15       10.65       17.77      3.54 o 
  -5   2  15        1.46        1.77      1.53 o 
  -4   2  15       24.96       24.03      2.15 o 
  -3   2  15      780.91      771.68      8.77 o 
  -2   2  15     2610.75     2671.43     28.12 o 
  -1   2  15     4282.79     4446.41     61.20 o 
   0   2  15     2010.95     1962.45     27.05 o 
   1   2  15     2800.35     2856.48     30.81 o 
   2   2  15     1467.07     1438.10     16.87 o 
   3   2  15      181.25      176.03      7.44 o 
   4   2  15       10.07        6.93      5.51 o 
   5   2  15      325.71      320.62     10.33 o 
   6   2  15       76.70       78.62     10.55 o 
   7   2  15      238.06      260.52     16.49 o 
  -8   3  15        0.87        2.66      3.37 o 
  -7   3  15      513.27      507.02     15.14 o 
  -6   3  15      364.77      374.58     15.32 o 
  -5   3  15      260.27      264.03      7.29 o 
  -4   3  15     1712.79     1722.34     17.20 o 
  -3   3  15      973.14      970.50      9.98 o 
  -2   3  15      451.25      452.73      8.85 o 
  -1   3  15     1927.66     1976.74     19.46 o 
   0   3  15       49.48       55.89      4.84 o 
   1   3  15       43.16       23.45      3.71 o 
   2   3  15      227.49      202.92      8.22 o 
   3   3  15      680.52      674.05     13.16 o 
   4   3  15      659.42      652.50     13.02 o 
   5   3  15      290.56      303.53     10.39 o 
   6   3  15       24.55       30.11      7.23 o 
   7   3  15       11.19        6.73      4.19 o 
  -8   4  15       28.23       23.96      6.35 o 
  -7   4  15        1.70        3.00      3.24 o 
  -6   4  15        6.75       11.16      3.69 o 
  -5   4  15        1.28        0.85      1.71 o 
  -4   4  15       57.12       52.74      3.20 o 
  -3   4  15       57.89       60.15      3.05 o 
  -2   4  15      334.10      307.39      5.26 o 
  -1   4  15       10.95       13.59      2.16 o 
   0   4  15      414.41      417.17     10.54 o 
   1   4  15       25.07       19.37      2.40 o 
   2   4  15       39.05       37.36      4.94 o 
   3   4  15      329.66      315.64      9.48 o 
   4   4  15      101.40       96.35      5.96 o 
   5   4  15       43.74       31.77      4.48 o 
   6   4  15       17.18       12.92      4.96 o 
   7   4  15        0.50        1.29      3.18 o 
  -8   5  15        0.08        0.35      3.21 o 
  -7   5  15       66.48       76.36      8.25 o 
  -6   5  15      480.28      484.33     16.80 o 
  -5   5  15      824.69      857.62     13.39 o 
  -4   5  15      741.99      751.88     10.72 o 
  -3   5  15       14.83       13.53      2.52 o 
  -2   5  15      180.96      164.63      4.72 o 
  -1   5  15      818.64      838.66      8.86 o 
   0   5  15      225.23      216.29      5.44 o 
   1   5  15     1223.29     1239.95     19.56 o 
   2   5  15     2178.41     2230.84     27.26 o 
   3   5  15     1112.21     1098.32     17.55 o 
   4   5  15      433.97      425.30     12.86 o 
   5   5  15      137.01      130.17      7.39 o 
   6   5  15       53.20       74.67      9.20 o 
   7   5  15        0.11       11.52     16.00 o 
  -8   6  15      767.44      806.39     20.39 o 
  -7   6  15      636.21      702.27     22.47 o 
  -6   6  15     1045.34     1081.08     19.70 o 
  -5   6  15       10.24        9.76      3.94 o 
  -4   6  15      181.60      173.88      5.78 o 
  -3   6  15     1790.29     1846.65     18.43 o 
  -2   6  15      105.16      106.96      3.65 o 
  -1   6  15     3449.92     3559.04     34.45 o 
   0   6  15     2144.21     2187.29     21.37 o 
   1   6  15     1763.52     1739.95     30.79 o 
   2   6  15      257.51      237.83      7.95 o 
   3   6  15       10.36        8.42      2.24 o 
   4   6  15        2.87        3.79      2.60 o 
   5   6  15       69.13       80.79      6.54 o 
   6   6  15      106.40      105.55     12.69 o 
   7   6  15      251.11      227.88     15.79 o 
  -8   7  15        0.08        4.25      3.52 o 
  -7   7  15       10.17        6.02      5.87 o 
  -6   7  15      346.63      326.75     12.06 o 
  -5   7  15      367.76      373.36     13.27 o 
  -4   7  15      738.31      719.19     10.73 o 
  -3   7  15     1075.00     1048.58     12.64 o 
  -2   7  15     3253.85     3298.09     27.20 o 
  -1   7  15      130.14      125.16      4.52 o 
   0   7  15        0.37        0.87      1.08 o 
   1   7  15      104.45      107.47      4.56 o 
   2   7  15        2.62        1.34      2.68 o 
   3   7  15       22.31       23.65      3.81 o 
   4   7  15       73.81       78.19      7.50 o 
   5   7  15      302.02      303.32     12.11 o 
   6   7  15       20.77       31.28      8.84 o 
  -8   8  15       14.75       16.19      4.97 o 
  -7   8  15       87.45       82.97     11.60 o 
  -6   8  15       29.64       29.21      5.05 o 
  -5   8  15      645.72      630.72     14.16 o 
  -4   8  15       60.54       59.27      3.97 o 
  -3   8  15      638.62      609.82      9.98 o 
  -2   8  15     1637.34     1640.71     19.25 o 
  -1   8  15       93.38       96.82      4.49 o 
   0   8  15       72.74       69.15      6.26 o 
   1   8  15      806.53      776.36     10.84 o 
   2   8  15      265.04      258.70      7.17 o 
   3   8  15       70.79       66.42      5.05 o 
   4   8  15      120.88      124.50      7.23 o 
   5   8  15       35.70       31.84      4.77 o 
   6   8  15       15.46       13.86      7.99 o 
  -7   9  15      103.64      104.99      9.81 o 
  -6   9  15      339.49      339.00     16.65 o 
  -5   9  15      932.76      928.75     20.16 o 
  -4   9  15       23.34       20.36      3.07 o 
  -3   9  15     1122.42     1119.58     15.48 o 
  -2   9  15     1202.17     1188.21     15.74 o 
  -1   9  15       43.81       32.94      4.75 o 
   0   9  15        1.20        1.11      1.23 o 
   1   9  15      626.17      541.97     20.38 o 
   2   9  15     1204.90     1253.83     16.86 o 
   3   9  15      378.73      397.61     12.37 o 
   4   9  15      692.49      676.44     14.41 o 
   5   9  15      233.31      216.26      9.72 o 
   6   9  15       50.93       40.03      8.69 o 
  -7  10  15      159.26      156.00     10.49 o 
  -6  10  15      214.45      219.26     13.72 o 
  -5  10  15       68.70       64.62      6.14 o 
  -4  10  15      186.36      185.85      6.99 o 
  -3  10  15      423.96      429.74      9.26 o 
  -2  10  15     1393.49     1416.53     17.85 o 
  -1  10  15      287.80      257.34      6.97 o 
   0  10  15      934.02      923.66     21.12 o 
   1  10  15     1285.06     1250.72     23.14 o 
   2  10  15      230.73      221.64      8.49 o 
   3  10  15       70.51       76.36      6.06 o 
   4  10  15        2.05       10.08      2.82 o 
   5  10  15      494.23      483.81     16.33 o 
   6  10  15      178.99      197.61     14.79 o 
  -7  11  15      127.22      147.62     10.76 o 
  -6  11  15       43.86       37.64      7.54 o 
  -5  11  15      147.72      138.48      8.03 o 
  -4  11  15      305.96      314.61      9.59 o 
  -3  11  15      855.29      872.43     14.68 o 
  -2  11  15      257.91      267.81      7.79 o 
  -1  11  15       14.80       15.16      3.17 o 
   0  11  15       20.92       17.20      4.57 o 
   1  11  15        1.03        3.62      2.34 o 
   2  11  15       50.78       54.81      5.22 o 
   3  11  15      169.58      167.35     10.55 o 
   4  11  15      179.52      195.67     11.82 o 
   5  11  15       31.26       26.98      5.02 o 
  -6  12  15       49.53       47.50      7.07 o 
  -5  12  15       12.68       14.67      3.92 o 
  -4  12  15        3.21        9.12      3.45 o 
  -3  12  15      100.42       96.66      5.82 o 
  -2  12  15       96.26       90.15      6.56 o 
  -1  12  15      376.40      353.67      9.58 o 
   0  12  15        0.69        4.93      2.14 o 
   1  12  15       22.93       31.82      4.91 o 
   2  12  15      175.84      149.93      8.20 o 
   3  12  15        2.39        2.85      3.83 o 
   4  12  15       44.70       24.26      7.46 o 
   5  12  15        6.13        3.45      4.01 o 
  -6  13  15       38.31       40.25      6.05 o 
  -5  13  15      118.68      119.12      8.15 o 
  -4  13  15      694.01      686.49     13.18 o 
  -3  13  15      192.69      200.92      8.10 o 
  -2  13  15      170.15      167.05      7.41 o 
  -1  13  15       13.30        7.70      2.58 o 
   0  13  15      105.68       98.80      7.15 o 
   1  13  15      423.59      444.68     12.83 o 
   2  13  15      175.88      180.54      8.83 o 
   3  13  15      826.34      847.46     20.97 o 
   4  13  15       65.42       52.29      8.03 o 
  -5  14  15      136.32      147.12      9.15 o 
  -4  14  15        0.63        5.79      3.78 o 
  -3  14  15      373.79      370.46     10.87 o 
  -2  14  15      744.71      741.23     18.42 o 
  -1  14  15      482.27      501.67     13.60 o 
   0  14  15      287.44      268.90     10.64 o 
   1  14  15      185.18      187.71      9.16 o 
   2  14  15       45.34       50.31      5.82 o 
   3  14  15       38.98       46.06      7.56 o 
   4  14  15       16.48       16.26      5.24 o 
  -5  15  15      221.55      245.82     10.95 o 
  -4  15  15       20.61       12.35      2.98 o 
  -3  15  15       19.60       23.04      3.93 o 
  -2  15  15      152.55      146.25      7.54 o 
  -1  15  15       63.44       60.71      6.52 o 
   0  15  15      193.70      188.80      9.95 o 
   1  15  15        6.72       14.37      3.87 o 
   2  15  15       17.77       29.41      5.61 o 
   3  15  15      132.24      127.00     11.13 o 
  -4  16  15       14.82       14.88      3.69 o 
  -3  16  15       42.13       51.40      5.47 o 
  -2  16  15        3.22        5.48      4.61 o 
  -1  16  15       77.93       79.71      7.95 o 
   0  16  15       65.39       70.77      7.45 o 
   1  16  15        7.94        8.32      4.91 o 
   2  16  15       16.42        6.11      3.26 o 
  -2  17  15      128.23      147.09     10.27 o 
  -1  17  15       10.23        9.47      3.72 o 
   0  17  15        4.57        4.99      3.94 o 
   1  17  15        5.26        7.87      3.15 o 
  -8   0  16      689.90      710.49     21.82 o 
  -7   0  16      119.34      129.32      9.92 o 
  -6   0  16      402.37      401.33     20.98 o 
  -5   0  16       51.82       53.51      4.90 o 
  -4   0  16      667.11      693.03     12.43 o 
  -3   0  16     2245.91     2367.57     28.08 o 
  -2   0  16     3812.16     4025.44     58.74 o 
  -1   0  16     1730.49     1709.50     37.82 o 
   0   0  16     2622.88     2790.53     43.36 o 
   1   0  16     2824.30     2781.62     42.16 o 
   2   0  16        2.92        1.53      2.90 o 
   3   0  16      328.02      320.70     13.31 o 
   4   0  16       46.69       42.14      6.56 o 
   5   0  16     1816.95     1878.32     48.62 o 
   6   0  16      489.68      504.57     29.88 o 
   7   0  16       37.06       45.76     10.24 o 
  -8   1  16      111.75      102.10      8.10 o 
  -7   1  16        4.10        5.71      2.60 o 
  -6   1  16      660.12      677.51     12.56 o 
  -5   1  16      815.84      869.48     10.15 o 
  -4   1  16      228.79      228.09      5.38 o 
  -3   1  16     1851.33     1901.09     25.73 o 
  -2   1  16      672.89      699.59     12.51 o 
  -1   1  16      530.32      542.12     11.13 o 
   0   1  16      791.24      734.38     25.03 o 
   1   1  16       18.82        9.61      6.56 o 
   2   1  16     1058.18     1016.52     16.92 o 
   3   1  16      557.23      591.98     13.90 o 
   4   1  16      811.99      803.77     14.23 o 
   5   1  16      272.34      264.72      9.70 o 
   6   1  16       18.17       24.98      6.33 o 
   7   1  16       10.06       16.38      7.09 o 
  -8   2  16        0.12       -0.15      3.45 o 
  -7   2  16        2.13        0.38      2.70 o 
  -6   2  16      288.61      277.80     10.09 o 
  -5   2  16       44.91       46.01      3.32 o 
  -4   2  16      187.46      168.33      4.67 o 
  -3   2  16      109.18       98.79      3.82 o 
  -2   2  16      300.16      285.17      5.41 o 
  -1   2  16      844.25      782.56     27.97 o 
   0   2  16       28.36       31.40      6.86 o 
   1   2  16        6.82        9.98      2.85 o 
   2   2  16       31.71       24.41      4.01 o 
   3   2  16      317.23      329.15      9.79 o 
   4   2  16        0.08        7.14      2.59 o 
   5   2  16       27.09       25.99      5.22 o 
   6   2  16        0.03        4.84      5.09 o 
   7   2  16        0.72        6.21     10.97 o 
  -8   3  16        5.53        3.73      5.57 o 
  -7   3  16      468.10      461.59     14.26 o 
  -6   3  16      324.17      348.49     12.36 o 
  -5   3  16      527.70      551.85      9.92 o 
  -4   3  16     1290.33     1296.41     14.05 o 
  -3   3  16      523.15      516.39      7.16 o 
  -2   3  16      376.67      351.86      5.43 o 
  -1   3  16      526.61      496.34     10.72 o 
   0   3  16      925.06      927.25     40.07 o 
   1   3  16     1054.97      999.43     14.70 o 
   2   3  16      103.23      104.86      5.62 o 
   3   3  16     1371.34     1426.58     24.66 o 
   4   3  16        3.72        7.04      3.90 o 
   5   3  16      125.42      134.01      7.95 o 
   6   3  16       41.81       36.11      6.61 o 
   7   3  16       10.19       15.85      6.33 o 
  -8   4  16     1098.66     1140.79     37.26 o 
  -7   4  16      163.84      158.50      9.50 o 
  -6   4  16       76.98       78.17      8.09 o 
  -5   4  16       13.67       17.50      2.36 o 
  -4   4  16     1328.98     1366.04     16.19 o 
  -3   4  16     1104.63     1107.19     13.53 o 
  -2   4  16       45.83       51.46      2.64 o 
  -1   4  16     3947.14     4107.93     39.06 o 
   0   4  16     2290.06     2367.32     26.45 o 
   1   4  16      935.24      929.75     13.79 o 
   2   4  16     1244.32     1276.60     18.92 o 
   3   4  16       15.28       13.96      3.72 o 
   4   4  16      388.19      416.97     24.39 o 
   5   4  16      343.20      310.20     10.44 o 
   6   4  16      296.51      329.15     16.43 o 
   7   4  16       98.02      109.04     12.61 o 
  -8   5  16      127.71      108.62     10.11 o 
  -7   5  16        2.76        1.01      3.37 o 
  -6   5  16       99.79      103.01      8.12 o 
  -5   5  16      713.20      710.85     10.85 o 
  -4   5  16      753.99      754.58     10.66 o 
  -3   5  16        6.99        4.57      1.59 o 
  -2   5  16      248.53      245.05      5.02 o 
  -1   5  16        2.64        5.07      2.30 o 
   0   5  16      113.79      119.30      5.69 o 
   1   5  16     1258.60     1239.26     16.09 o 
   2   5  16      871.29      798.71     14.69 o 
   3   5  16      330.48      310.13     17.34 o 
   4   5  16       77.16       61.07      5.29 o 
   5   5  16      240.93      219.40      9.07 o 
   6   5  16       53.00       51.82      7.88 o 
  -8   6  16       37.57       38.84      7.49 o 
  -7   6  16        5.55        3.55      2.85 o 
  -6   6  16      201.97      191.62     11.72 o 
  -5   6  16      208.01      206.46      6.63 o 
  -4   6  16       10.91       12.54      2.52 o 
  -3   6  16      120.76      108.26      4.60 o 
  -2   6  16      134.37      138.50      4.77 o 
  -1   6  16       14.79        8.90      2.70 o 
   0   6  16       99.83       80.73     14.88 o 
   1   6  16       63.51       59.47      4.57 o 
   2   6  16        0.21        3.93      2.96 o 
   3   6  16        5.95        1.44      2.38 o 
   4   6  16        3.35        6.56      2.82 o 
   5   6  16       40.65       39.23      4.70 o 
   6   6  16        0.06        5.48      8.61 o 
  -8   7  16        1.23       11.30      6.14 o 
  -7   7  16       73.79       73.82      7.51 o 
  -6   7  16      435.80      457.37     14.25 o 
  -5   7  16     1292.50     1364.23     18.09 o 
  -4   7  16      136.85      127.81      5.46 o 
  -3   7  16      444.30      425.71      8.23 o 
  -2   7  16      211.48      190.11      6.93 o 
  -1   7  16       25.19       20.26      5.05 o 
   0   7  16      349.46      329.33      7.11 o 
   1   7  16      620.67      612.81     11.80 o 
   2   7  16     2207.73     2217.21     31.44 o 
   3   7  16     1021.20     1040.48     16.71 o 
   4   7  16      240.29      241.68      9.25 o 
   5   7  16      163.30      167.86      8.31 o 
   6   7  16       69.83       77.95     10.44 o 
  -7   8  16      251.13      275.55     12.98 o 
  -6   8  16      153.84      157.70      9.52 o 
  -5   8  16        4.18        3.75      2.89 o 
  -4   8  16       39.56       40.23      3.99 o 
  -3   8  16     1039.93     1060.51     14.57 o 
  -2   8  16     3575.30     3800.71     41.66 o 
  -1   8  16     1029.89     1096.21     16.55 o 
   0   8  16     1137.90     1159.27     17.22 o 
   1   8  16     1292.52     1325.16     23.84 o 
   2   8  16       46.61       42.58      4.80 o 
   3   8  16        2.28        4.81      2.14 o 
   4   8  16       58.44       55.68      6.25 o 
   5   8  16      133.02      128.81      7.98 o 
   6   8  16      503.67      524.51     21.20 o 
  -7   9  16      144.44      120.93      9.86 o 
  -6   9  16       40.52       49.83      7.68 o 
  -5   9  16      598.98      574.21     12.40 o 
  -4   9  16       21.19       24.13      4.70 o 
  -3   9  16      132.23      132.30      5.69 o 
  -2   9  16       14.22       17.04      2.89 o 
  -1   9  16      789.41      761.36     13.00 o 
   0   9  16        8.89        6.95      2.09 o 
   1   9  16        4.01        2.27      2.68 o 
   2   9  16      574.34      559.18     12.76 o 
   3   9  16      216.84      233.63      9.29 o 
   4   9  16       53.38       56.39      6.12 o 
   5   9  16      122.72      130.04      8.26 o 
   6   9  16       18.81       20.62      8.17 o 
  -7  10  16       53.72       47.73      6.88 o 
  -6  10  16        2.51        3.71      4.37 o 
  -5  10  16        0.47        5.24      2.07 o 
  -4  10  16        0.42        4.30      2.85 o 
  -3  10  16       68.31       74.91      5.57 o 
  -2  10  16        2.40        4.28      2.40 o 
  -1  10  16      698.55      649.82     12.74 o 
   0  10  16        3.55        5.14      2.00 o 
   1  10  16       12.45        8.78      3.21 o 
   2  10  16      127.27      113.20     10.72 o 
   3  10  16       25.46       18.36      4.94 o 
   4  10  16       15.52       11.09      4.92 o 
   5  10  16        1.23        2.13      3.55 o 
  -6  11  16      508.26      493.94     15.90 o 
  -5  11  16      135.87      142.43      8.46 o 
  -4  11  16       97.11       95.26      5.77 o 
  -3  11  16      581.41      566.88     13.50 o 
  -2  11  16      436.43      446.20     11.42 o 
  -1  11  16        1.51        2.73      3.66 o 
   0  11  16       80.84       70.57      6.34 o 
   1  11  16      605.31      585.49     16.02 o 
   2  11  16      491.05      481.61     15.43 o 
   3  11  16      440.98      446.10     15.51 o 
   4  11  16      215.52      215.59     12.96 o 
   5  11  16       12.89        8.43      3.42 o 
  -6  12  16       60.23       49.26      6.67 o 
  -5  12  16       65.04       51.27      5.90 o 
  -4  12  16       88.65       87.43      6.20 o 
  -3  12  16      372.06      323.09      9.31 o 
  -2  12  16      995.89     1015.86     17.23 o 
  -1  12  16     1111.41     1184.32     18.87 o 
   0  12  16      368.11      357.99     10.45 o 
   1  12  16        6.58        4.63      3.10 o 
   2  12  16       30.62       17.97      4.21 o 
   3  12  16      158.93      166.40     10.98 o 
   4  12  16      324.46      327.50     14.79 o 
  -6  13  16        3.24        9.24      4.21 o 
  -5  13  16      142.92      134.98      8.37 o 
  -4  13  16      113.64      124.36      6.93 o 
  -3  13  16      253.87      217.73     11.12 o 
  -2  13  16        0.85       -1.98      2.38 o 
  -1  13  16       37.84       41.08      6.06 o 
   0  13  16        0.17        3.79      2.34 o 
   1  13  16        0.73        4.94      2.85 o 
   2  13  16       42.26       31.18     12.24 o 
   3  13  16       63.45       55.11      8.06 o 
   4  13  16       26.45       28.77      6.52 o 
  -5  14  16      210.95      204.67     10.14 o 
  -4  14  16       19.42       16.76      4.90 o 
  -3  14  16        2.58        5.07      3.15 o 
  -2  14  16       11.12       12.11      3.20 o 
  -1  14  16       63.27       63.10      6.85 o 
   0  14  16       43.20       33.17      5.58 o 
   1  14  16       37.67       42.03      7.97 o 
   2  14  16        0.36        1.84      3.85 o 
   3  14  16       11.20        4.77      4.35 o 
  -4  15  16      443.60      482.78     14.57 o 
  -3  15  16      179.11      168.55      8.89 o 
  -2  15  16       28.03       18.83      3.81 o 
  -1  15  16        9.38       16.75      4.17 o 
   0  15  16       17.35        7.39      3.81 o 
   1  15  16       12.92       15.25      5.24 o 
   2  15  16      277.53      300.48     14.10 o 
  -3  16  16       55.76       54.66      6.17 o 
  -2  16  16      262.03      253.22     11.74 o 
  -1  16  16      235.42      233.23     10.82 o 
   0  16  16      331.34      324.71     12.23 o 
   1  16  16      323.39      347.24     15.19 o 
  -8   1  17       50.59       37.44      9.22 o 
  -7   1  17      542.62      523.20     14.15 o 
  -6   1  17      192.75      190.18      9.98 o 
  -5   1  17       48.75       56.65      3.87 o 
  -4   1  17      838.36      920.08     11.32 o 
  -3   1  17      573.81      571.03      8.63 o 
  -2   1  17      342.58      355.61      8.58 o 
  -1   1  17      134.21      115.64      5.56 o 
   0   1  17     1115.76     1085.52     17.53 o 
   1   1  17     2165.92     2246.11     35.28 o 
   2   1  17     1277.56     1286.60     22.06 o 
   3   1  17       48.28       47.68      4.85 o 
   4   1  17      548.34      546.26     12.55 o 
   5   1  17      392.03      385.88     11.93 o 
   6   1  17       60.48       67.53      8.76 o 
  -8   2  17      189.93      194.33     11.13 o 
  -7   2  17      484.86      456.16     13.83 o 
  -6   2  17        0.95        0.10      2.37 o 
  -5   2  17       81.91       67.77      3.95 o 
  -4   2  17      718.84      762.65      9.27 o 
  -3   2  17      760.17      743.16      9.77 o 
  -2   2  17      540.04      539.36     10.26 o 
  -1   2  17     1945.37     1989.05     23.40 o 
   0   2  17      564.33      547.95     11.31 o 
   1   2  17     1710.60     1688.67     24.01 o 
   2   2  17      103.84       96.45      5.98 o 
   3   2  17       56.20       52.13      5.34 o 
   4   2  17      737.14      741.61     16.06 o 
   5   2  17      713.70      723.43     15.02 o 
   6   2  17      159.61      153.65     16.88 o 
  -8   3  17        1.02        3.86      2.69 o 
  -7   3  17      391.38      397.77     13.35 o 
  -6   3  17      453.99      452.92     13.13 o 
  -5   3  17      779.10      806.91     22.00 o 
  -4   3  17      392.14      385.80      6.90 o 
  -3   3  17      191.02      189.03      6.18 o 
  -2   3  17      338.34      321.96      9.29 o 
  -1   3  17     1191.54     1210.35     16.10 o 
   0   3  17     2628.84     2744.22     28.77 o 
   1   3  17       54.72       54.30      5.76 o 
   2   3  17      288.07      246.21      9.13 o 
   3   3  17      101.27       87.08      9.75 o 
   4   3  17      690.55      738.87     19.59 o 
   5   3  17       70.02       69.41      5.54 o 
   6   3  17        0.28       15.35      6.04 o 
  -8   4  17       11.12        6.42      4.32 o 
  -7   4  17        4.08       -0.49      3.02 o 
  -6   4  17        9.42        1.53      2.93 o 
  -5   4  17       27.46       21.08      3.93 o 
  -4   4  17       49.72       42.09      3.40 o 
  -3   4  17      706.88      709.88      9.84 o 
  -2   4  17       16.63        9.80      2.11 o 
  -1   4  17      353.92      297.60     12.94 o 
   0   4  17       42.26       34.24      4.25 o 
   1   4  17       11.48       11.07      2.36 o 
   2   4  17        1.99        2.96      2.12 o 
   3   4  17        0.04       -2.05      2.73 o 
   4   4  17      287.91      268.70      9.73 o 
   5   4  17        1.93        7.10      3.49 o 
   6   4  17        9.97       13.01      4.90 o 
  -8   5  17      282.02      297.10     14.20 o 
  -7   5  17      181.11      191.83     10.41 o 
  -6   5  17      376.55      389.15     12.43 o 
  -5   5  17     1750.88     1852.92     19.78 o 
  -4   5  17      790.06      789.52     10.91 o 
  -3   5  17       34.87       34.66      3.56 o 
  -2   5  17      195.01      178.58      6.07 o 
  -1   5  17      259.12      253.66      7.63 o 
   0   5  17     1324.74     1300.90     22.28 o 
   1   5  17      258.89      240.51      8.17 o 
   2   5  17      827.62      776.01     15.62 o 
   3   5  17     1045.12     1045.72     18.64 o 
   4   5  17        2.76        5.70      3.48 o 
   5   5  17      222.69      231.53      9.72 o 
   6   5  17       17.44       22.56      7.52 o 
  -8   6  17      250.13      251.99     12.81 o 
  -7   6  17      500.35      501.61     19.04 o 
  -6   6  17       11.65        8.89      4.82 o 
  -5   6  17        8.80       13.56      2.85 o 
  -4   6  17       85.08       79.95      4.44 o 
  -3   6  17      978.65      996.39     18.41 o 
  -2   6  17       43.22       50.80      5.27 o 
  -1   6  17     2056.97     2150.66     25.34 o 
   0   6  17     1225.72     1254.40     20.11 o 
   1   6  17     1021.64     1052.65     17.02 o 
   2   6  17        6.21        6.06      2.06 o 
   3   6  17       15.77       11.81      3.23 o 
   4   6  17      530.82      501.48     12.93 o 
   5   6  17      192.00      202.26      9.18 o 
   6   6  17      259.89      258.42     21.43 o 
  -7   7  17       77.17       62.80      7.47 o 
  -6   7  17      354.90      340.76     16.04 o 
  -5   7  17      283.95      266.66      8.46 o 
  -4   7  17      482.16      480.29      9.13 o 
  -3   7  17       52.59       54.24      4.65 o 
  -2   7  17       20.17       16.30      5.37 o 
  -1   7  17      292.86      298.19     10.87 o 
   0   7  17       65.52       70.35      5.22 o 
   1   7  17      506.86      502.63     13.23 o 
   2   7  17      786.84      797.47     14.28 o 
   3   7  17      711.36      713.79     14.11 o 
   4   7  17       24.68       21.94      3.48 o 
   5   7  17       64.32       67.26      6.53 o 
   6   7  17        7.82        4.44      3.13 o 
  -7   8  17       17.36       12.46      3.93 o 
  -6   8  17       25.05       20.93      4.76 o 
  -5   8  17       22.02       19.86      3.41 o 
  -4   8  17       29.86       26.88      3.06 o 
  -3   8  17      576.77      532.07     11.71 o 
  -2   8  17      468.44      456.62     10.64 o 
  -1   8  17        1.39       -0.44      2.06 o 
   0   8  17        1.29        2.59      3.35 o 
   1   8  17      692.10      699.34     16.82 o 
   2   8  17       25.39       26.14      4.10 o 
   3   8  17        0.25        4.96      4.66 o 
   4   8  17        4.35        4.08      2.16 o 
   5   8  17       12.89       10.28      3.32 o 
  -7   9  17      425.98      418.37     14.96 o 
  -6   9  17     1105.19     1088.79     22.79 o 
  -5   9  17      193.03      190.46      8.22 o 
  -4   9  17      427.65      446.25     11.29 o 
  -3   9  17      989.33      993.63     16.03 o 
  -2   9  17      138.82      119.79      6.96 o 
  -1   9  17       90.26       79.80      7.24 o 
   0   9  17        6.91        3.34      2.72 o 
   1   9  17      655.68      669.94     16.49 o 
   2   9  17      422.84      411.47     14.44 o 
   3   9  17      211.48      198.77      8.60 o 
   4   9  17      219.91      238.89     11.82 o 
   5   9  17       14.74       19.56      4.78 o 
  -7  10  17       42.69       34.96      5.36 o 
  -6  10  17       54.14       53.64      7.25 o 
  -5  10  17        4.16        2.92      2.58 o 
  -4  10  17      124.54      120.66      6.99 o 
  -3  10  17      694.66      707.24     14.27 o 
  -2  10  17     1267.80     1359.22     27.75 o 
  -1  10  17     1217.35     1272.90     22.32 o 
   0  10  17      647.77      687.25     16.68 o 
   1  10  17       29.55       15.03      5.03 o 
   2  10  17       55.66       53.14      8.44 o 
   3  10  17       12.19        9.25      4.97 o 
   4  10  17        5.75       10.80      3.51 o 
   5  10  17      197.70      183.84     15.05 o 
  -6  11  17       69.04       72.13      6.77 o 
  -5  11  17        2.73        4.23      5.35 o 
  -4  11  17       23.69       25.56      4.67 o 
  -3  11  17        4.06        1.82      3.43 o 
  -2  11  17        5.96        6.48      3.20 o 
  -1  11  17       41.44       43.03      5.83 o 
   0  11  17      167.89      169.42      9.88 o 
   1  11  17       75.19       54.02     16.88 o 
   2  11  17       95.88       97.75      8.66 o 
   3  11  17      349.08      352.92     15.13 o 
   4  11  17      247.64      243.33     12.77 o 
  -6  12  17        3.84        5.81     11.02 o 
  -5  12  17       40.07       20.20      5.94 o 
  -4  12  17       42.90       46.25      5.58 o 
  -3  12  17        0.45        8.10      2.83 o 
  -2  12  17        2.16        4.24      2.22 o 
  -1  12  17        5.49        6.60      2.63 o 
   0  12  17       51.72       50.57      6.98 o 
   1  12  17       57.70       50.79      7.84 o 
   2  12  17       29.38       21.42      6.99 o 
   3  12  17       17.27       11.12      7.23 o 
   4  12  17       16.86        9.81      5.25 o 
  -5  13  17      810.30      862.11     35.84 o 
  -4  13  17      121.82      108.60      7.81 o 
  -3  13  17       25.17       25.24      4.28 o 
  -2  13  17      173.57      161.15      8.58 o 
  -1  13  17      109.30      110.71      9.22 o 
   0  13  17       41.64       38.11      8.33 o 
   1  13  17       34.45       22.06      5.84 o 
   2  13  17      495.86      486.61     16.59 o 
   3  13  17      661.13      707.22     19.81 o 
  -4  14  17       85.49       70.45      7.00 o 
  -3  14  17      649.48      651.57     15.97 o 
  -2  14  17      622.47      644.16     23.73 o 
  -1  14  17      411.79      470.83     16.45 o 
   0  14  17      575.53      572.72     18.66 o 
   1  14  17      144.65      149.07     10.31 o 
   2  14  17        0.43        8.03      4.11 o 
   3  14  17       16.68        8.75      4.51 o 
  -4  15  17        1.42        6.02      4.75 o 
  -3  15  17       55.31       62.19      6.37 o 
  -2  15  17        5.43       12.99      3.81 o 
  -1  15  17       16.45       14.19      5.43 o 
   0  15  17       98.62       65.53      8.09 o 
   1  15  17       84.50       74.67      9.61 o 
   2  15  17       43.37       46.58      8.47 o 
  -2  16  17       51.32       41.50      5.84 o 
  -1  16  17       18.40       11.11      4.35 o 
   0  16  17       40.90       42.22      6.93 o 
  -8   0  18      303.08      338.00     23.36 o 
  -7   0  18       71.27       62.15      7.98 o 
  -6   0  18      168.97      174.19     10.83 o 
  -5   0  18      324.62      295.63     11.52 o 
  -4   0  18      211.14      188.00     10.05 o 
  -3   0  18     2396.66     2563.70     40.38 o 
  -2   0  18     2561.11     2809.02     55.97 o 
  -1   0  18     1105.43     1100.93     21.27 o 
   0   0  18      379.99      395.13     14.02 o 
   1   0  18     1573.29     1663.15     31.21 o 
   2   0  18      881.04      948.73     23.37 o 
   3   0  18        1.80        4.90      1.88 o 
   4   0  18      408.47      366.60     23.22 o 
   5   0  18      563.31      551.13     37.54 o 
   6   0  18      286.38      324.99     25.17 o 
  -8   1  18      273.69      246.52     14.09 o 
  -7   1  18      129.23      114.34     14.48 o 
  -6   1  18      878.31      879.72     17.71 o 
  -5   1  18      420.05      423.43      9.76 o 
  -4   1  18      419.49      400.15     10.41 o 
  -3   1  18       27.39       18.43      3.34 o 
  -2   1  18      177.48      170.06      6.85 o 
  -1   1  18      867.68      921.08     14.09 o 
   0   1  18      149.26      123.39     12.16 o 
   1   1  18      183.86      185.85     10.04 o 
   2   1  18      152.94      164.10      8.84 o 
   3   1  18     1204.69     1241.46     17.86 o 
   4   1  18       15.97       24.75      4.01 o 
   5   1  18       70.89       65.81     11.83 o 
   6   1  18        7.12       19.64      5.76 o 
  -8   2  18       19.58       11.12      4.48 o 
  -7   2  18       28.80       18.39      4.23 o 
  -6   2  18      137.65      127.21      8.37 o 
  -5   2  18       78.30       70.02      3.75 o 
  -4   2  18       80.35       71.42      4.77 o 
  -3   2  18      564.69      542.63     10.53 o 
  -2   2  18      304.62      233.46     17.37 o 
  -1   2  18       93.51       93.33      5.93 o 
   0   2  18      134.54      127.54      6.22 o 
   1   2  18      100.78      100.66      5.95 o 
   2   2  18       20.77       20.40      4.25 o 
   3   2  18       93.35       81.40      6.50 o 
   4   2  18       58.82       50.03      5.42 o 
   5   2  18        0.16        1.32      3.08 o 
   6   2  18       29.40       38.25     10.12 o 
  -8   3  18       86.14       94.05      9.30 o 
  -7   3  18      561.12      609.15     16.16 o 
  -6   3  18      744.72      819.07     17.92 o 
  -5   3  18     1120.00     1115.96     15.22 o 
  -4   3  18      469.31      478.80      8.73 o 
  -3   3  18      743.96      751.72     12.33 o 
  -2   3  18      525.06      516.78     10.72 o 
  -1   3  18        1.79        8.44      5.60 o 
   0   3  18        8.25        8.60      6.55 o 
   1   3  18      298.90      299.07      8.89 o 
   2   3  18     1280.05     1302.47     20.24 o 
   3   3  18      792.63      768.70     14.43 o 
   4   3  18      293.94      290.26     10.23 o 
   5   3  18        0.51        7.55      3.23 o 
   6   3  18        2.91        4.42      7.00 o 
  -8   4  18      369.30      388.22     15.21 o 
  -7   4  18       35.35       31.13      6.49 o 
  -6   4  18       37.29       29.06      5.69 o 
  -5   4  18      752.18      810.61     13.17 o 
  -4   4  18      630.60      707.87     12.12 o 
  -3   4  18      239.24      261.25      7.76 o 
  -2   4  18      143.96      144.27      6.61 o 
  -1   4  18      814.94      833.31     18.84 o 
   0   4  18     1075.98     1051.87     20.01 o 
   1   4  18     1120.40     1108.96     17.45 o 
   2   4  18      163.72      146.77      7.33 o 
   3   4  18      942.53      953.95     29.12 o 
   4   4  18      617.91      647.09     16.70 o 
   5   4  18      495.78      548.77     13.85 o 
   6   4  18      517.84      536.72     23.25 o 
  -8   5  18       29.01       23.40      8.59 o 
  -7   5  18       57.31       50.67      6.47 o 
  -6   5  18      178.82      182.94      9.30 o 
  -5   5  18      847.47      874.26     16.70 o 
  -4   5  18      259.03      260.59      8.36 o 
  -3   5  18      634.87      586.15     14.12 o 
  -2   5  18      585.23      570.41     13.88 o 
  -1   5  18      323.94      316.86      8.69 o 
   0   5  18     2377.85     2496.41     28.15 o 
   1   5  18     1552.87     1591.81     21.66 o 
   2   5  18      398.47      381.83     11.66 o 
   3   5  18       36.32       48.39      5.01 o 
   4   5  18      152.84      156.94      8.83 o 
   5   5  18       79.61       73.49      6.58 o 
   6   5  18       12.39       13.68      5.85 o 
  -7   6  18       28.07       22.96      5.07 o 
  -6   6  18       16.43       18.19      4.02 o 
  -5   6  18       15.06       19.36      4.56 o 
  -4   6  18        1.14        0.32      4.40 o 
  -3   6  18      213.28      183.94     11.33 o 
  -2   6  18      302.51      280.34     10.92 o 
  -1   6  18      161.29      149.41      8.25 o 
   0   6  18       30.50       22.45      5.77 o 
   1   6  18       13.13       12.26      2.64 o 
   2   6  18        0.09        5.08      3.43 o 
   3   6  18       43.71       43.05      5.24 o 
   4   6  18       81.80       81.48      7.74 o 
   5   6  18       37.98       34.51      5.24 o 
   6   6  18       14.64       21.09      7.46 o 
  -7   7  18      174.55      172.81     10.08 o 
  -6   7  18      961.15      957.15     25.69 o 
  -5   7  18      280.69      296.95     10.88 o 
  -4   7  18       16.80       16.72      3.50 o 
  -3   7  18      184.88      166.10      9.64 o 
  -2   7  18      104.30      103.58      8.62 o 
  -1   7  18      285.87      267.90     10.56 o 
   0   7  18      818.72      817.58     18.02 o 
   1   7  18      557.76      573.02     12.00 o 
   2   7  18      220.76      219.58      8.64 o 
   3   7  18      222.82      217.74      9.18 o 
   4   7  18       16.58       16.76      3.67 o 
   5   7  18       18.77       17.51      4.13 o 
  -7   8  18       22.02       11.66      4.49 o 
  -6   8  18        3.64        7.34      3.74 o 
  -5   8  18       14.52       13.20      4.27 o 
  -4   8  18      333.47      326.76      9.58 o 
  -3   8  18     1093.88     1105.95     20.48 o 
  -2   8  18      415.47      406.62     13.28 o 
  -1   8  18      696.42      718.60     16.85 o 
   0   8  18      871.36      913.44     18.97 o 
   1   8  18       18.30       16.20      7.11 o 
   2   8  18       48.30       53.43      5.50 o 
   3   8  18        1.29        2.72      2.72 o 
   4   8  18      328.16      342.25     11.81 o 
   5   8  18      154.48      136.00      8.39 o 
  -7   9  18      115.84      122.37     12.62 o 
  -6   9  18       17.44       16.45      6.59 o 
  -5   9  18      305.36      274.46     11.63 o 
  -4   9  18       32.24       35.65      4.61 o 
  -3   9  18       79.77       65.71      7.65 o 
  -2   9  18      411.61      399.62     15.83 o 
  -1   9  18        1.01        9.04      3.60 o 
   0   9  18       14.85       36.98      6.68 o 
   1   9  18       12.68        3.40      3.31 o 
   2   9  18      542.88      516.19     16.29 o 
   3   9  18      410.30      381.86     14.25 o 
   4   9  18      111.39      122.14      9.17 o 
   5   9  18       16.51       14.88      4.00 o 
  -6  10  18       15.79       20.93      7.05 o 
  -5  10  18       20.82       29.50      7.05 o 
  -4  10  18      106.96       99.82      7.24 o 
  -3  10  18      143.37      138.05      9.16 o 
  -2  10  18        9.00        2.70      3.66 o 
  -1  10  18       67.15       73.40      8.77 o 
   0  10  18      683.46      677.70     17.06 o 
   1  10  18       18.07       20.69      5.42 o 
   2  10  18       54.25       33.60     11.68 o 
   3  10  18        9.73       13.66      5.45 o 
   4  10  18       13.00       10.71      4.30 o 
  -6  11  18      545.09      568.27     32.31 o 
  -5  11  18      147.08      151.10      9.82 o 
  -4  11  18      105.75      101.16      7.47 o 
  -3  11  18       41.74       43.77      5.64 o 
  -2  11  18        1.22        3.36      3.48 o 
  -1  11  18       13.22       10.52      5.51 o 
   0  11  18      260.73      264.58     12.08 o 
   1  11  18      187.88      185.72     10.85 o 
   2  11  18      106.50      107.18      9.14 o 
   3  11  18      334.04      315.58     13.71 o 
   4  11  18      122.60      111.98      9.78 o 
  -5  12  18       82.48       80.67     12.34 o 
  -4  12  18      124.21      114.42      7.43 o 
  -3  12  18      803.22      849.96     20.90 o 
  -2  12  18     1228.81     1336.61     24.92 o 
  -1  12  18      160.58      175.32     11.15 o 
   0  12  18      266.57      287.20     13.97 o 
   1  12  18       49.91       48.18      8.18 o 
   2  12  18        0.80       -1.11      3.65 o 
   3  12  18       22.73       23.78      6.20 o 
   4  12  18      207.94      201.53     12.40 o 
  -5  13  18        2.18       14.68      7.23 o 
  -4  13  18       89.97       85.67      7.23 o 
  -3  13  18      287.95      281.38     13.09 o 
  -2  13  18        5.25       -1.68      3.91 o 
  -1  13  18       26.27       26.98      5.72 o 
   0  13  18      284.26      284.45     13.73 o 
   1  13  18      406.30      399.12     18.74 o 
   2  13  18       61.51       50.66      8.93 o 
   3  13  18       82.53       82.30      9.03 o 
  -4  14  18      207.08      235.16     10.86 o 
  -3  14  18       17.91        6.87      6.28 o 
  -2  14  18       66.18       59.33      7.64 o 
  -1  14  18      155.34      156.02     11.44 o 
   0  14  18       20.26       13.12      5.52 o 
   1  14  18       63.09       57.87      7.76 o 
   2  14  18        0.96        0.49      4.88 o 
  -3  15  18      166.47      151.60     10.98 o 
  -2  15  18       12.81       13.39      5.06 o 
  -1  15  18       19.60       19.00      5.04 o 
   0  15  18      103.17       93.44      9.79 o 
   1  15  18       66.12       50.03      7.47 o 
  -8   1  19       78.38       69.89      9.82 o 
  -7   1  19      269.36      295.88     14.39 o 
  -6   1  19      145.88      119.35     15.21 o 
  -5   1  19      477.13      421.56     17.87 o 
  -4   1  19      169.85      132.78      5.99 o 
  -3   1  19       82.99       88.04      6.55 o 
  -2   1  19       17.15       10.09      3.53 o 
  -1   1  19      186.81      173.31      7.25 o 
   0   1  19      534.46      539.31     11.83 o 
   1   1  19      117.18      109.32      7.12 o 
   2   1  19      303.59      308.47      9.65 o 
   3   1  19      486.55      474.99     12.46 o 
   4   1  19      216.35      217.77      9.53 o 
   5   1  19        9.53       11.03      4.15 o 
   6   1  19        0.28        9.45      9.55 o 
  -8   2  19       13.50       16.02      5.11 o 
  -7   2  19        1.43       -2.35      4.79 o 
  -6   2  19       98.59       96.49     14.96 o 
  -5   2  19      232.00      247.23      9.52 o 
  -4   2  19     1221.08     1345.65     21.60 o 
  -3   2  19      579.39      647.07     12.01 o 
  -2   2  19     2003.75     2123.81     24.90 o 
  -1   2  19     1199.04     1249.01     18.74 o 
   0   2  19        9.73        8.69      3.87 o 
   1   2  19       81.21       83.94      7.44 o 
   2   2  19      907.12      894.07     16.33 o 
   3   2  19      139.58      133.46      9.08 o 
   4   2  19     1290.19     1343.08     34.75 o 
   5   2  19      413.78      465.44     19.05 o 
   6   2  19      127.64      143.29     13.62 o 
  -8   3  19        7.13        5.02      4.11 o 
  -7   3  19      489.95      489.19     20.28 o 
  -6   3  19      747.08      747.88     34.49 o 
  -5   3  19      473.19      439.04     15.57 o 
  -4   3  19       52.47       52.32      5.45 o 
  -3   3  19      317.03      272.86      8.17 o 
  -2   3  19       65.43       68.47      5.93 o 
  -1   3  19       88.79       88.81      6.22 o 
   0   3  19       20.55       20.44      4.44 o 
   1   3  19     1256.49     1291.76     19.42 o 
   2   3  19      358.51      366.21     12.79 o 
   3   3  19       89.22       74.68      6.99 o 
   4   3  19      114.28      115.52      8.02 o 
   5   3  19       14.54       10.35      5.26 o 
   6   3  19        6.33        2.80      9.80 o 
  -7   4  19        5.53       13.72      6.44 o 
  -6   4  19       32.74       25.51      6.66 o 
  -5   4  19       27.51       14.47      3.79 o 
  -4   4  19        7.72        9.57      2.81 o 
  -3   4  19        1.42        0.79      3.56 o 
  -2   4  19      243.90      233.83      7.57 o 
  -1   4  19      449.27      442.62     11.62 o 
   0   4  19       94.40       77.15      5.78 o 
   1   4  19      117.14      116.13      6.46 o 
   2   4  19        1.84        7.29      2.61 o 
   3   4  19       20.35       18.43      3.58 o 
   4   4  19       28.49       26.75      5.02 o 
   5   4  19        0.03        5.54      4.69 o 
   6   4  19        8.51       13.84      5.76 o 
  -7   5  19      475.52      502.27     19.55 o 
  -6   5  19      384.53      332.89     24.99 o 
  -5   5  19      520.71      501.94     16.69 o 
  -4   5  19       66.90       56.14      6.08 o 
  -3   5  19      115.67       95.21      7.59 o 
  -2   5  19        7.11        1.05      3.17 o 
  -1   5  19      191.63      179.00      7.24 o 
   0   5  19       17.31       14.99      3.72 o 
   1   5  19       55.25       52.90      5.61 o 
   2   5  19     1694.56     1728.86     23.93 o 
   3   5  19      139.54      119.27      7.25 o 
   4   5  19        2.38        3.50      3.55 o 
   5   5  19       35.41       41.39      5.52 o 
  -7   6  19       33.15       26.73     18.29 o 
  -6   6  19       56.92       66.42      8.54 o 
  -5   6  19       25.56       29.84      6.65 o 
  -4   6  19     1166.51     1225.69     21.01 o 
  -3   6  19      881.50      895.73     24.01 o 
  -2   6  19      557.25      601.92     17.49 o 
  -1   6  19      334.98      353.59     12.10 o 
   0   6  19       86.94       83.17      5.51 o 
   1   6  19      279.10      266.33      9.15 o 
   2   6  19      633.30      618.70     13.70 o 
   3   6  19      237.75      224.52      9.26 o 
   4   6  19      608.87      579.12     14.49 o 
   5   6  19      494.51      514.07     14.25 o 
  -7   7  19       75.49       75.03     13.68 o 
  -6   7  19       63.74       54.78      8.80 o 
  -5   7  19      843.47      851.17     24.69 o 
  -4   7  19       97.35       94.84      7.83 o 
  -3   7  19       34.26       23.98      5.58 o 
  -2   7  19      529.84      534.91     15.24 o 
  -1   7  19      424.06      424.66     13.43 o 
   0   7  19      667.82      671.68     17.11 o 
   1   7  19       60.99       59.70      5.27 o 
   2   7  19       42.63       43.81      5.28 o 
   3   7  19       56.44       59.20      5.73 o 
   4   7  19       17.15       12.54      3.22 o 
   5   7  19       24.82       23.74      5.24 o 
  -7   8  19        0.00        9.22      6.29 o 
  -6   8  19       62.80       43.26     10.46 o 
  -5   8  19       52.31       44.18      7.63 o 
  -4   8  19       18.76       11.87      3.35 o 
  -3   8  19      160.67      155.04     11.13 o 
  -2   8  19       61.85       56.43      7.10 o 
  -1   8  19      157.68      129.77     10.80 o 
   0   8  19       68.67       63.00      7.48 o 
   1   8  19      537.05      503.66     15.10 o 
   2   8  19        9.83        3.12      3.33 o 
   3   8  19        1.38        3.82      2.15 o 
   4   8  19        9.55        5.90      2.94 o 
   5   8  19        2.71        6.88      3.08 o 
  -6   9  19      483.86      489.26     33.18 o 
  -5   9  19       73.66       86.40     21.22 o 
  -4   9  19      218.37      229.50     16.01 o 
  -3   9  19        0.07        0.93      2.64 o 
  -2   9  19       97.43       81.52      7.34 o 
  -1   9  19        2.42        1.07      3.39 o 
   0   9  19      296.79      294.56     18.96 o 
   1   9  19      467.90      494.25     16.32 o 
   2   9  19      143.11      154.93     10.28 o 
   3   9  19      112.91      131.29     10.99 o 
   4   9  19       53.94       58.15      6.61 o 
  -6  10  19        1.74        1.15      4.38 o 
  -5  10  19      153.61      139.71     11.74 o 
  -4  10  19      410.41      427.99     15.06 o 
  -3  10  19      792.45      838.04     21.12 o 
  -2  10  19      833.47      924.15     21.68 o 
  -1  10  19      319.24      325.37     13.79 o 
   0  10  19       57.23       49.79      7.72 o 
   1  10  19       15.11       12.51      5.39 o 
   2  10  19        8.57        7.10      5.87 o 
   3  10  19      223.33      216.69     12.03 o 
   4  10  19      114.62      109.64     12.52 o 
  -6  11  19       58.07       35.63     13.61 o 
  -5  11  19       22.26        8.74      5.53 o 
  -4  11  19       29.51       15.88      4.57 o 
  -3  11  19      116.54      101.64      9.60 o 
  -2  11  19        0.93        9.19      4.31 o 
  -1  11  19      353.93      352.67     14.81 o 
   0  11  19      129.98      118.23     10.97 o 
   1  11  19      398.31      394.15     15.14 o 
   2  11  19       90.36       92.61      8.11 o 
   3  11  19       65.11       51.58      7.08 o 
   4  11  19      194.62      208.77     12.76 o 
  -5  12  19       84.77       84.89     10.72 o 
  -4  12  19       15.14        8.05      3.61 o 
  -3  12  19       36.77       29.42      9.46 o 
  -2  12  19        2.52       -2.91      4.85 o 
  -1  12  19       32.41       21.35      6.36 o 
   0  12  19      205.23      187.21     11.18 o 
   1  12  19        6.52       16.36      9.46 o 
   2  12  19        3.96        3.01      2.40 o 
   3  12  19       33.71       20.06      5.49 o 
  -4  13  19        1.06        4.19      3.90 o 
  -3  13  19       54.39       46.12      8.32 o 
  -2  13  19       11.93       15.43      5.47 o 
  -1  13  19      378.20      367.99     14.93 o 
   0  13  19      263.70      267.96     13.96 o 
   1  13  19      180.21      188.70     12.27 o 
   2  13  19      417.45      470.87     17.48 o 
  -3  14  19      625.67      690.08     25.92 o 
  -2  14  19      126.78      129.15     11.37 o 
  -1  14  19      186.74      209.06     12.35 o 
   0  14  19      189.35      212.53     12.80 o 
   1  14  19       14.88       13.96      5.56 o 
  -2  15  19        0.45       -0.88      4.38 o 
  -1  15  19        0.66        3.30      3.73 o 
   0  15  19      117.13      119.39     10.99 o 
  -6   0  20      100.10       88.97     12.16 o 
  -5   0  20      250.08      256.16     19.67 o 
  -4   0  20     2266.85     2554.50     32.68 o 
  -3   0  20     2036.20     2233.78     37.97 o 
  -2   0  20      441.90      479.31     29.37 o 
  -1   0  20      186.04      197.77     17.58 o 
   0   0  20     1094.46     1162.02     50.51 o 
   1   0  20       69.78       66.34      9.20 o 
   2   0  20      307.26      281.97     13.25 o 
   3   0  20     1492.97     1513.17     40.94 o 
   4   0  20      375.53      410.14     17.36 o 
   5   0  20      271.32      276.21     15.33 o 
  -7   1  20      145.26      137.57     16.91 o 
  -6   1  20      337.77      323.71     22.79 o 
  -5   1  20      233.17      238.07      9.61 o 
  -4   1  20      241.95      215.16      7.94 o 
  -3   1  20        8.23        1.96      3.23 o 
  -2   1  20       41.75       40.66      4.27 o 
  -1   1  20      334.44      332.18      9.28 o 
   0   1  20      265.44      272.38     10.59 o 
   1   1  20      149.87      138.11      7.08 o 
   2   1  20       18.77       17.65      3.94 o 
   3   1  20      274.29      268.97     10.00 o 
   4   1  20       59.32       47.25      6.21 o 
   5   1  20       22.42       18.19      4.74 o 
  -7   2  20       75.35       59.66     12.44 o 
  -6   2  20       14.40       11.06      8.15 o 
  -5   2  20        0.19        2.77      3.77 o 
  -4   2  20       31.92       11.73      9.11 o 
  -3   2  20       90.06       61.55      9.40 o 
  -2   2  20      163.24      145.89      6.77 o 
  -1   2  20      111.12      105.71      6.11 o 
   0   2  20        6.47        6.28      2.75 o 
   1   2  20      263.54      247.90      8.57 o 
   2   2  20        5.07        3.75      2.81 o 
   3   2  20       69.89       60.91      6.25 o 
   4   2  20        0.78        1.52      3.39 o 
   5   2  20       37.44       19.29      4.27 o 
  -7   3  20      130.96      120.42     19.11 o 
  -6   3  20      309.13      302.12     23.36 o 
  -5   3  20      494.73      483.09     13.26 o 
  -4   3  20       34.81       37.67      4.76 o 
  -3   3  20      109.76       92.72      5.76 o 
  -2   3  20       15.16        7.02      3.04 o 
  -1   3  20      354.77      386.40     10.69 o 
   0   3  20      379.42      383.85     10.60 o 
   1   3  20       14.00       10.55      2.96 o 
   2   3  20       53.22       50.55      5.19 o 
   3   3  20        1.70        1.03      2.20 o 
   4   3  20       93.58       97.55      8.28 o 
   5   3  20       14.49       10.99      3.79 o 
  -7   4  20       24.62       12.65      8.26 o 
  -6   4  20      240.25      230.41     57.18 o 
  -5   4  20      926.59      956.81     22.53 o 
  -4   4  20      957.30     1010.27     18.97 o 
  -3   4  20      680.16      699.42     20.13 o 
  -2   4  20     1090.43     1106.15     21.54 o 
  -1   4  20      405.82      412.79     10.67 o 
   0   4  20       58.83       49.40      4.90 o 
   1   4  20       53.27       60.80      5.89 o 
   2   4  20      338.16      346.03     10.89 o 
   3   4  20      232.09      226.81      9.63 o 
   4   4  20      369.29      381.32     12.00 o 
   5   4  20      243.50      230.56     10.07 o 
  -7   5  20       58.08       50.51     13.43 o 
  -6   5  20       14.48        9.25     11.56 o 
  -5   5  20      316.09      315.89     14.68 o 
  -4   5  20        1.73        4.35      4.08 o 
  -3   5  20       80.87       86.19      8.56 o 
  -2   5  20      241.26      224.31     10.65 o 
  -1   5  20      140.77      145.26      8.38 o 
   0   5  20       92.39       82.69      5.79 o 
   1   5  20       94.11       90.26      9.58 o 
   2   5  20      286.02      273.77     10.88 o 
   3   5  20        1.70        1.59      2.26 o 
   4   5  20        2.80       17.71      3.78 o 
   5   5  20       14.63       11.22      3.72 o 
  -7   6  20       43.15       37.29     12.27 o 
  -6   6  20       13.60       18.04     12.30 o 
  -5   6  20       12.53        5.93      5.41 o 
  -4   6  20        3.47        3.09      2.67 o 
  -3   6  20     1202.52     1264.25     22.54 o 
  -2   6  20       13.45       14.63      6.19 o 
  -1   6  20      127.78      121.49      8.26 o 
   0   6  20       17.76        9.29      3.83 o 
   1   6  20      284.74      274.95      9.40 o 
   2   6  20       44.86       51.71      6.10 o 
   3   6  20        7.37        3.72      2.48 o 
   4   6  20        1.30        5.00      3.01 o 
   5   6  20      100.64       98.32      7.44 o 
  -7   7  20      182.96      163.06     24.07 o 
  -6   7  20      224.19      193.55     22.62 o 
  -5   7  20        6.11        4.06      4.15 o 
  -4   7  20        1.59        5.52      3.42 o 
  -3   7  20       11.48       11.81      6.07 o 
  -2   7  20        1.54        2.20      2.96 o 
  -1   7  20       57.10       50.26      6.51 o 
   0   7  20     1030.23     1104.54     20.72 o 
   1   7  20      549.70      569.89     16.33 o 
   2   7  20      565.82      546.39     13.69 o 
   3   7  20       74.01       86.59      6.60 o 
   4   7  20       22.19       13.24      3.49 o 
   5   7  20       19.20       13.13      3.63 o 
  -6   8  20       91.45       87.59     17.72 o 
  -5   8  20      187.23      207.70     13.14 o 
  -4   8  20      869.75      911.60     19.98 o 
  -3   8  20     1240.03     1282.56     23.01 o 
  -2   8  20      520.76      551.52     15.33 o 
  -1   8  20     1086.30     1096.37     21.65 o 
   0   8  20        0.80        3.48      5.87 o 
   1   8  20      326.56      341.21     13.88 o 
   2   8  20       41.03       34.25     11.24 o 
   3   8  20      182.18      197.23     11.79 o 
   4   8  20      283.55      288.42     12.10 o 
  -6   9  20      109.84      101.59     19.89 o 
  -5   9  20      102.17       73.95      9.07 o 
  -4   9  20        3.12        3.36      5.85 o 
  -3   9  20       39.20       19.67      5.28 o 
  -2   9  20      419.49      410.74     14.37 o 
  -1   9  20       15.06        6.88      4.59 o 
   0   9  20      191.76      194.50     12.00 o 
   1   9  20       16.35        4.69      4.20 o 
   2   9  20      292.18      287.95     15.07 o 
   3   9  20       36.32       41.88      7.35 o 
   4   9  20        0.72        7.18      4.16 o 
  -6  10  20       16.74       10.32     12.58 o 
  -5  10  20       49.99       42.66      8.77 o 
  -4  10  20       79.07       73.36      8.21 o 
  -3  10  20        2.82        6.66      4.46 o 
  -2  10  20       57.62       36.45      6.82 o 
  -1  10  20        1.24        3.86      3.52 o 
   0  10  20       19.01       12.34      5.96 o 
   1  10  20       33.35       25.64      7.52 o 
   2  10  20        0.25       14.42      5.02 o 
   3  10  20       43.74       44.39      7.19 o 
   4  10  20       15.10       14.66      4.94 o 
  -5  11  20       43.00       47.10     19.11 o 
  -4  11  20        4.13        2.72      2.66 o 
  -3  11  20       97.21       92.87      9.33 o 
  -2  11  20       47.89       52.50      7.95 o 
  -1  11  20      208.85      197.91     11.54 o 
   0  11  20       66.36       55.30     11.66 o 
   1  11  20      312.86      316.86     13.78 o 
   2  11  20      425.27      477.04     16.84 o 
   3  11  20      119.03      120.29      9.69 o 
  -4  12  20      248.20      252.83     13.17 o 
  -3  12  20      402.99      458.44     16.67 o 
  -2  12  20      382.60      388.10     18.47 o 
  -1  12  20       92.33       94.71      8.97 o 
   0  12  20       15.72        8.17      5.10 o 
   1  12  20        5.50       11.47      4.73 o 
   2  12  20       75.81       88.32      9.45 o 
  -4  13  20      119.98      127.80     10.90 o 
  -3  13  20        7.83        3.15      3.58 o 
  -2  13  20        0.43        0.86      2.98 o 
  -1  13  20       11.43        9.38      7.00 o 
   0  13  20      146.72      148.04     10.74 o 
   1  13  20       70.89       86.39     11.24 o 
   2  13  20       32.35       34.06      7.13 o 
  -2  14  20       24.77       29.69      6.33 o 
  -1  14  20        8.92        6.53      6.03 o 
   0  14  20       16.37       11.32      4.99 o 
  -6   1  21       10.70        7.16      6.24 o 
  -5   1  21       63.21       70.25      6.24 o 
  -4   1  21      266.24      268.87      9.01 o 
  -3   1  21       81.66       69.52      6.74 o 
  -2   1  21      909.02      960.66     15.57 o 
  -1   1  21     1596.23     1703.40     23.56 o 
   0   1  21      744.95      768.55     19.38 o 
   1   1  21      245.44      243.68     31.53 o 
   2   1  21      243.02      241.80      9.61 o 
   3   1  21      123.75      115.70      7.86 o 
   4   1  21      182.41      159.42     10.26 o 
   5   1  21        3.84        8.41      3.29 o 
  -7   2  21      136.19      135.62     44.20 o 
  -6   2  21      524.41      574.86     30.41 o 
  -5   2  21      396.81      413.72     13.00 o 
  -4   2  21     1321.57     1369.60     35.80 o 
  -3   2  21     1257.41     1300.60     17.93 o 
  -2   2  21      383.30      378.79     13.36 o 
  -1   2  21      296.80      307.69     10.00 o 
   0   2  21       81.86       79.40      6.44 o 
   1   2  21       50.31       42.46      4.88 o 
   2   2  21        3.50        6.62      5.74 o 
   3   2  21       43.56       46.96      5.85 o 
   4   2  21      920.71      900.96     17.63 o 
   5   2  21      168.89      173.67     11.07 o 
  -7   3  21      180.08      188.41     20.99 o 
  -6   3  21      400.15      412.51    134.92 o 
  -5   3  21      224.57      258.76     19.67 o 
  -4   3  21        8.35        5.19      2.74 o 
  -3   3  21      262.11      264.43     11.51 o 
  -2   3  21      122.00      116.58      7.94 o 
  -1   3  21        2.96        2.99      3.03 o 
   0   3  21      222.76      199.82      8.29 o 
   1   3  21       93.31       93.94      7.57 o 
   2   3  21       67.51       72.76      6.55 o 
   3   3  21      127.52      123.47      8.10 o 
   4   3  21        7.00        5.18      4.58 o 
   5   3  21       96.82       92.39      7.21 o 
  -7   4  21        5.75        0.25      6.35 o 
  -6   4  21       78.99       73.77     16.13 o 
  -5   4  21       37.99       14.63      5.03 o 
  -4   4  21      113.17       93.81      7.92 o 
  -3   4  21       15.95        8.63      6.42 o 
  -2   4  21        0.39        8.03      5.81 o 
  -1   4  21      139.74      111.69      7.81 o 
   0   4  21        0.06        4.00      2.39 o 
   1   4  21       30.46       27.49      4.79 o 
   2   4  21       10.39        7.53      2.66 o 
   3   4  21        6.03        8.83      5.02 o 
   4   4  21        7.21        0.63      3.53 o 
   5   4  21       72.15       54.52      5.67 o 
  -7   5  21      223.41      198.40     22.05 o 
  -6   5  21      180.47      170.43     21.59 o 
  -5   5  21       12.46       13.99      4.72 o 
  -4   5  21       24.67       21.01      6.12 o 
  -3   5  21        2.53        8.90      8.24 o 
  -2   5  21      257.31      278.06     11.49 o 
  -1   5  21       93.51       90.03      8.76 o 
   0   5  21      587.62      564.32     15.13 o 
   1   5  21      462.72      490.52     12.53 o 
   2   5  21       51.00       65.39      6.03 o 
   3   5  21        0.96        3.65      3.29 o 
   4   5  21        0.02        7.00      3.70 o 
   5   5  21       84.66       76.73     10.82 o 
  -6   6  21      254.18      267.10     84.47 o 
  -5   6  21      387.07      399.47     16.68 o 
  -4   6  21     1265.00     1348.03     22.59 o 
  -3   6  21       70.39       62.49      6.73 o 
  -2   6  21      977.21     1032.57     20.58 o 
  -1   6  21      520.84      521.63     15.43 o 
   0   6  21      217.99      207.11     10.33 o 
   1   6  21      417.23      404.97     11.69 o 
   2   6  21      488.86      500.21     20.51 o 
   3   6  21      131.49      141.89      9.89 o 
   4   6  21       92.19       92.89      7.71 o 
  -6   7  21      296.53      269.37     26.05 o 
  -5   7  21      126.15      126.89     10.81 o 
  -4   7  21       51.81       50.00      6.70 o 
  -3   7  21        6.92        9.62      4.37 o 
  -2   7  21       46.93       46.60      6.36 o 
  -1   7  21      353.54      353.37     13.86 o 
   0   7  21      156.52      168.35     11.96 o 
   1   7  21      136.16      139.28     10.52 o 
   2   7  21       48.08       51.25      8.09 o 
   3   7  21        5.98        2.11      4.38 o 
   4   7  21        2.36       11.30      6.74 o 
  -6   8  21       22.58       25.03     11.31 o 
  -5   8  21       92.65       84.52      9.46 o 
  -4   8  21       53.61       48.76      8.82 o 
  -3   8  21      206.33      178.84     11.33 o 
  -2   8  21       95.76       84.54      8.55 o 
  -1   8  21      155.59      132.32     10.46 o 
   0   8  21       77.14       75.92      8.46 o 
   1   8  21       50.75       31.62      7.01 o 
   2   8  21       44.31       35.62      7.41 o 
   3   8  21        3.88       11.32      4.52 o 
   4   8  21        0.10        4.91      4.13 o 
  -6   9  21       89.37       84.83     17.62 o 
  -5   9  21        7.98        4.59      5.02 o 
  -4   9  21       29.81       24.62      6.23 o 
  -3   9  21       12.59       14.52      5.21 o 
  -2   9  21        6.33        3.56      3.53 o 
  -1   9  21      414.28      423.34     15.85 o 
   0   9  21      191.29      188.55     11.75 o 
   1   9  21      143.03      139.28     11.13 o 
   2   9  21      372.70      381.60     14.21 o 
   3   9  21       36.47       45.20      7.99 o 
  -5  10  21      107.21      116.69     13.33 o 
  -4  10  21      337.23      352.59     14.12 o 
  -3  10  21      886.33      880.56     21.34 o 
  -2  10  21       75.41       90.18      9.55 o 
  -1  10  21       29.70       25.80      6.60 o 
   0  10  21        2.83        3.70      3.50 o 
   1  10  21        7.77        8.42      4.84 o 
   2  10  21       39.69       43.24      6.76 o 
   3  10  21       67.89       71.47      8.70 o 
  -5  11  21       17.31       14.76      4.01 o 
  -4  11  21       53.43       39.86      7.84 o 
  -3  11  21      161.40      129.97     10.36 o 
  -2  11  21       52.85       59.34      8.49 o 
  -1  11  21       97.81      111.11      9.93 o 
   0  11  21      177.41      172.03     11.18 o 
   1  11  21      165.31      154.62     10.69 o 
   2  11  21       20.23       24.61      5.83 o 
  -4  12  21       99.49       86.69      8.60 o 
  -3  12  21        9.08        3.03      4.31 o 
  -2  12  21       71.72       63.78      8.24 o 
  -1  12  21        4.76        4.60      4.21 o 
   0  12  21        8.38       11.92      8.29 o 
   1  12  21       30.74       24.03      6.70 o 
   2  12  21        5.85        1.32      4.35 o 
  -3  13  21       30.99       23.67      5.44 o 
  -2  13  21      160.93      155.57     12.15 o 
  -1  13  21      348.57      350.57     16.07 o 
   0  13  21      239.83      246.15     13.48 o 
   1  13  21       88.09      105.93     11.14 o 
  -5   0  22      306.32      312.59     14.62 o 
  -4   0  22       80.69       95.93     10.32 o 
  -3   0  22      958.16     1010.62     24.12 o 
  -2   0  22      867.51      886.58     22.23 o 
  -1   0  22       15.06        7.52      8.67 o 
   0   0  22       31.66       17.48      6.38 o 
   1   0  22       14.96       20.03      9.29 o 
   2   0  22       77.60       71.68     15.31 o 
   3   0  22      250.47      271.04     14.85 o 
   4   0  22      309.92      314.92     16.42 o 
   5   0  22       68.95       69.23     10.18 o 
  -6   1  22      135.02      120.95     16.38 o 
  -5   1  22       20.58       17.62      4.65 o 
  -4   1  22       83.99       89.99      6.30 o 
  -3   1  22        1.51        3.30      2.99 o 
  -2   1  22     1069.98     1135.25     27.37 o 
  -1   1  22      467.85      471.68     14.15 o 
   0   1  22      337.88      343.27     12.31 o 
   1   1  22      336.91      330.79     10.50 o 
   2   1  22        2.31        0.19      2.67 o 
   3   1  22      165.74      164.50      9.45 o 
   4   1  22        7.46       11.11      5.67 o 
   5   1  22       37.67       38.82      6.39 o 
  -7   2  22       29.08       27.30      9.32 o 
  -6   2  22       60.50       47.78     11.59 o 
  -5   2  22        6.27        3.77      3.24 o 
  -4   2  22      178.61      173.07      8.90 o 
  -3   2  22       82.89       71.96      5.77 o 
  -2   2  22      264.08      250.21      9.18 o 
  -1   2  22        0.02        2.19      2.91 o 
   0   2  22       26.17       35.36      6.48 o 
   1   2  22        6.91        6.82      2.92 o 
   2   2  22       49.46       54.53      6.05 o 
   3   2  22        1.83       12.78      3.64 o 
   4   2  22       29.39       18.13      4.61 o 
  -7   3  22       36.72       53.10     12.27 o 
  -6   3  22      260.10      228.50     23.43 o 
  -5   3  22       65.82       42.77      6.69 o 
  -4   3  22       55.16       56.96      6.64 o 
  -3   3  22      182.49      173.30      9.64 o 
  -2   3  22      453.52      476.37     11.89 o 
  -1   3  22      830.92      914.82     23.83 o 
   0   3  22      743.52      752.13     16.53 o 
   1   3  22       40.39       50.22      5.93 o 
   2   3  22       58.85       62.50      6.18 o 
   3   3  22       69.68       65.87      6.61 o 
   4   3  22       25.94       25.72      5.33 o 
  -6   4  22      365.88      365.36     27.33 o 
  -5   4  22      992.49     1059.34     64.57 o 
  -4   4  22      583.88      583.69     15.78 o 
  -3   4  22      281.40      298.75     14.10 o 
  -2   4  22       71.89       63.06      6.62 o 
  -1   4  22       50.58       56.65      7.76 o 
   0   4  22      376.22      357.17     11.69 o 
   1   4  22      243.25      253.97     10.25 o 
   2   4  22      280.78      287.74     10.96 o 
   3   4  22      340.18      334.66     11.87 o 
   4   4  22       70.26       75.65      6.38 o 
  -6   5  22      132.89      120.20     17.05 o 
  -5   5  22       80.75       74.52      9.07 o 
  -4   5  22       97.41       98.32      7.96 o 
  -3   5  22       41.65       37.27      5.59 o 
  -2   5  22      655.36      642.94     26.45 o 
  -1   5  22      241.65      230.61     12.02 o 
   0   5  22     1036.70     1075.38     21.50 o 
   1   5  22       32.94       27.16      4.43 o 
   2   5  22       86.42       81.69      6.72 o 
   3   5  22       14.10       14.79      3.56 o 
   4   5  22       13.49       11.71      3.41 o 
  -6   6  22        1.80        0.25      7.94 o 
  -5   6  22        0.08       -3.64      3.64 o 
  -4   6  22       31.40       37.66      5.84 o 
  -3   6  22       75.19       69.58      7.98 o 
  -2   6  22        4.80        3.90      3.22 o 
  -1   6  22       27.51       20.11      6.79 o 
   0   6  22       85.47       83.20     11.18 o 
   1   6  22       14.01       17.75      5.56 o 
   2   6  22        6.53        3.81      3.94 o 
   3   6  22       31.26       41.50      5.29 o 
   4   6  22        0.95       15.45      4.00 o 
  -6   7  22       67.88       44.06     14.68 o 
  -5   7  22        3.90        5.25      4.58 o 
  -4   7  22       62.91       62.62      7.42 o 
  -3   7  22      198.72      220.94     13.29 o 
  -2   7  22       65.84       69.65      8.53 o 
  -1   7  22      285.44      297.35     13.62 o 
   0   7  22      133.13      116.01      9.98 o 
   1   7  22      644.93      635.70     19.11 o 
   2   7  22      211.49      232.03     15.22 o 
   3   7  22        8.32        7.02      3.47 o 
   4   7  22        6.87        6.69      3.02 o 
  -5   8  22      285.84      270.64     17.33 o 
  -4   8  22      547.38      590.20     17.36 o 
  -3   8  22      500.43      543.85     16.85 o 
  -2   8  22       91.15      119.13     10.08 o 
  -1   8  22        2.08        1.09      4.29 o 
   0   8  22        0.49        4.57      6.41 o 
   1   8  22       14.94       13.00      5.62 o 
   2   8  22      311.41      308.89     13.27 o 
   3   8  22       39.27       38.58      7.62 o 
  -5   9  22        6.77       16.58      7.20 o 
  -4   9  22        1.55       -2.32      3.49 o 
  -3   9  22       41.35       17.27      5.27 o 
  -2   9  22      202.77      176.99     11.58 o 
  -1   9  22      122.81      113.06      9.96 o 
   0   9  22      249.94      290.15     14.18 o 
   1   9  22      190.51      199.34     11.87 o 
   2   9  22       50.96       29.87      8.37 o 
   3   9  22        4.62        4.85      5.76 o 
  -5  10  22        0.61        5.40      3.12 o 
  -4  10  22       67.62       63.35      8.56 o 
  -3  10  22       18.16       22.72      6.72 o 
  -2  10  22       14.23       10.25      4.43 o 
  -1  10  22        8.57       16.76      9.21 o 
   0  10  22       30.77       29.47      6.50 o 
   1  10  22        1.86        3.56      6.95 o 
   2  10  22        4.59        0.55      3.94 o 
  -4  11  22        0.22        3.72      3.44 o 
  -3  11  22      122.53      104.90     10.02 o 
  -2  11  22      236.00      244.24     13.32 o 
  -1  11  22      156.44      162.13     11.36 o 
   0  11  22      178.06      195.53     12.57 o 
   1  11  22       99.14       98.62     10.17 o 
   2  11  22       12.49        9.89      3.55 o 
  -3  12  22       70.05       61.38      8.58 o 
  -2  12  22       51.83       34.26      5.81 o 
  -1  12  22       42.98       32.25      6.26 o 
   0  12  22       58.10       64.68      9.07 o 
   1  12  22      187.75      230.61     14.18 o 
  -1  13  22       78.17       77.89     10.56 o 
  -5   1  23        1.54        2.87      2.13 o 
  -4   1  23      353.32      383.95     13.64 o 
  -3   1  23      226.52      223.36      9.52 o 
  -2   1  23      555.28      537.23     14.64 o 
  -1   1  23      551.57      581.13     13.48 o 
   0   1  23      258.80      272.43     10.30 o 
   1   1  23      210.71      202.09      9.68 o 
   2   1  23      179.04      187.77      9.02 o 
   3   1  23       28.56       27.08      4.49 o 
   4   1  23       13.08        8.14      3.29 o 
  -6   2  23      215.92      223.04     20.74 o 
  -5   2  23      286.37      336.19     16.07 o 
  -4   2  23      388.35      431.02     14.06 o 
  -3   2  23      180.96      192.03     12.01 o 
  -2   2  23      198.76      187.35      8.42 o 
  -1   2  23       54.54       42.50      5.25 o 
   0   2  23       71.96       73.68      6.75 o 
   1   2  23      307.72      299.47     11.07 o 
   2   2  23      484.28      485.99     13.40 o 
   3   2  23       31.45       33.55      5.11 o 
   4   2  23      255.18      256.64     14.45 o 
  -6   3  23       35.52       44.38     14.78 o 
  -5   3  23       19.09       18.39      7.55 o 
  -4   3  23        0.38        8.42      7.73 o 
  -3   3  23      175.04      160.08      9.57 o 
  -2   3  23      535.03      538.70     15.69 o 
  -1   3  23      708.82      689.90     14.72 o 
   0   3  23       79.58       78.76      6.66 o 
   1   3  23        2.98        4.39      4.70 o 
   2   3  23      101.73       93.29      7.49 o 
   3   3  23       12.83       12.46      5.64 o 
   4   3  23        2.25        7.09      3.28 o 
  -6   4  23       48.55       47.89     14.14 o 
  -5   4  23        4.55        2.07      3.89 o 
  -4   4  23      215.27      202.23     10.71 o 
  -3   4  23        7.89        6.35      3.61 o 
  -2   4  23        0.05        1.44      2.81 o 
  -1   4  23       24.56       16.72      4.92 o 
   0   4  23        7.23        6.33      3.22 o 
   1   4  23       35.22       27.06      5.85 o 
   2   4  23        4.79        5.68      3.09 o 
   3   4  23        0.04        0.35      2.54 o 
   4   4  23        3.29       13.22      6.11 o 
  -5   5  23       40.23       43.20     15.38 o 
  -4   5  23      154.05      170.41     10.60 o 
  -3   5  23       97.45       92.06      7.84 o 
  -2   5  23      806.31      825.80     19.05 o 
  -1   5  23      336.64      340.83     13.31 o 
   0   5  23       66.69       56.90      8.27 o 
   1   5  23      117.21      113.45      8.09 o 
   2   5  23      145.80      133.53      8.26 o 
   3   5  23       20.36       27.64      4.89 o 
   4   5  23        4.75       13.17      3.46 o 
  -5   6  23      273.84      289.05     15.03 o 
  -4   6  23      580.12      607.23     23.00 o 
  -3   6  23        8.92        5.74      3.83 o 
  -2   6  23      301.91      313.01     13.34 o 
  -1   6  23        8.85        7.11      3.78 o 
   0   6  23        5.09        3.45      4.41 o 
   1   6  23      464.76      483.24     17.99 o 
   2   6  23      357.36      368.05     15.13 o 
   3   6  23      366.97      366.57     12.82 o 
  -5   7  23       65.00       74.06     10.68 o 
  -4   7  23        3.34        6.35      3.92 o 
  -3   7  23       32.39       26.40      6.22 o 
  -2   7  23      196.84      202.25     11.62 o 
  -1   7  23       63.96       69.19      8.62 o 
   0   7  23      129.10      120.16     10.82 o 
   1   7  23      519.13      535.76     17.97 o 
   2   7  23       28.46       37.69      5.64 o 
   3   7  23       70.27       74.14      8.57 o 
  -5   8  23        7.10       10.52      4.85 o 
  -4   8  23        0.56        7.98      4.68 o 
  -3   8  23      166.15      139.10      9.54 o 
  -2   8  23        4.88       -1.60      4.11 o 
  -1   8  23       55.96       50.34      7.50 o 
   0   8  23       37.02       30.55      6.68 o 
   1   8  23        8.39        3.83      5.50 o 
   2   8  23       44.80       34.67      6.82 o 
   3   8  23       38.80       43.70      6.79 o 
  -4   9  23       36.22       30.27      7.11 o 
  -3   9  23      147.05      151.95     13.10 o 
  -2   9  23       22.48       11.70      9.98 o 
  -1   9  23      294.53      319.35     14.18 o 
   0   9  23       91.49       95.97     11.23 o 
   1   9  23       77.85       88.05     10.13 o 
   2   9  23       13.79        9.71      4.69 o 
  -4  10  23      372.49      374.81     15.62 o 
  -3  10  23      323.15      311.76     14.64 o 
  -2  10  23        2.66        0.84      2.74 o 
  -1  10  23      164.51      164.97     15.49 o 
   0  10  23      158.86      165.27     11.23 o 
   1  10  23       18.83       12.83      4.78 o 
   2  10  23       86.71       88.82     11.00 o 
  -3  11  23       55.00       36.68     10.21 o 
  -2  11  23       12.58        8.51      3.64 o 
  -1  11  23      234.35      260.48     13.81 o 
   0  11  23      120.68      130.62     11.34 o 
   1  11  23        6.94        3.72      3.66 o 
  -1  12  23        0.79        2.75      3.82 o 
  -4   0  24      520.62      543.19     27.56 o 
  -3   0  24      202.75      188.43     17.49 o 
  -2   0  24       32.14       20.15      6.67 o 
  -1   0  24        2.96        4.00      4.61 o 
   0   0  24      712.91      730.69     30.45 o 
   1   0  24      680.37      721.63     23.59 o 
   2   0  24       95.32       99.87     12.07 o 
   3   0  24      799.76      776.24     24.77 o 
  -5   1  24       25.94       23.53      5.15 o 
  -4   1  24      132.39      138.79      9.66 o 
  -3   1  24       93.25       95.72      7.19 o 
  -2   1  24      353.01      336.04     11.50 o 
  -1   1  24      166.98      156.78      9.68 o 
   0   1  24      274.13      259.24     12.07 o 
   1   1  24        5.25        8.55      4.34 o 
   2   1  24       35.30       36.73      6.15 o 
   3   1  24       96.12       83.99      8.19 o 
  -5   2  24       20.37       13.88      6.33 o 
  -4   2  24       71.80       54.47      6.99 o 
  -3   2  24      127.75      111.59     14.90 o 
  -2   2  24       44.01       50.17      6.75 o 
  -1   2  24        4.00        4.22      3.24 o 
   0   2  24      142.56      121.35      8.58 o 
   1   2  24      103.37       85.85      7.26 o 
   2   2  24      121.42      112.49      7.72 o 
   3   2  24       48.25       38.25      5.98 o 
  -6   3  24       98.71       66.89     14.39 o 
  -5   3  24       20.20       24.30      7.67 o 
  -4   3  24        9.44       16.12      5.34 o 
  -3   3  24      853.58      911.96     20.04 o 
  -2   3  24      103.55      102.06     12.22 o 
  -1   3  24      244.78      251.03     12.77 o 
   0   3  24      135.62      133.47      8.36 o 
   1   3  24       31.36       43.36      6.33 o 
   2   3  24        0.12        4.10      2.35 o 
   3   3  24       22.10       15.06      4.40 o 
  -5   4  24      228.81      237.79     13.85 o 
  -4   4  24      120.66      131.01      9.67 o 
  -3   4  24      190.30      207.61     11.20 o 
  -2   4  24        1.24       -0.79      3.76 o 
  -1   4  24       34.65       20.72      8.00 o 
   0   4  24       24.66       39.70      9.06 o 
   1   4  24      211.15      206.02      9.52 o 
   2   4  24      342.40      342.88     11.96 o 
   3   4  24      670.01      714.95     16.72 o 
  -5   5  24       68.43       69.78      9.99 o 
  -4   5  24       30.28       43.86      6.20 o 
  -3   5  24      194.27      193.86     11.10 o 
  -2   5  24       89.83       93.52      8.64 o 
  -1   5  24      264.93      258.77     15.12 o 
   0   5  24      398.16      391.58     15.80 o 
   1   5  24       15.66       19.51      5.79 o 
   2   5  24       28.38       27.56      4.58 o 
   3   5  24       23.94       15.40      7.32 o 
  -5   6  24        0.28        2.74      4.20 o 
  -4   6  24       12.31        6.70      3.77 o 
  -3   6  24        0.03       -0.35      3.79 o 
  -2   6  24       13.14       16.40     20.79 o 
  -1   6  24      109.29      119.86     10.08 o 
   0   6  24       75.21       77.17      7.82 o 
   1   6  24       61.95       62.41      8.53 o 
   2   6  24       50.00       49.50      9.61 o 
   3   6  24        2.26        1.02      5.85 o 
  -5   7  24       54.40       46.59      7.76 o 
  -4   7  24      184.59      197.63     11.97 o 
  -3   7  24      142.92      152.19     10.99 o 
  -2   7  24      184.65      176.61     14.73 o 
  -1   7  24      173.08      162.47     10.48 o 
   0   7  24      153.84      152.23     10.75 o 
   1   7  24      321.02      335.77     15.31 o 
   2   7  24       11.03        5.85      5.15 o 
  -4   8  24      383.54      379.70     14.96 o 
  -3   8  24       60.52       65.75     10.28 o 
  -2   8  24        0.32       11.13      8.21 o 
  -1   8  24        6.20        2.89      3.82 o 
   0   8  24      162.57      159.65     11.54 o 
   1   8  24      321.38      354.43     15.69 o 
   2   8  24      160.39      177.24     11.99 o 
  -4   9  24        0.51       12.98      6.29 o 
  -3   9  24       15.11       18.72      5.78 o 
  -2   9  24      116.30      120.77     10.91 o 
  -1   9  24       18.21       22.61      7.30 o 
   0   9  24        2.56        4.75      5.93 o 
   1   9  24       13.56        4.83      4.54 o 
  -3  10  24       37.05       32.88      7.67 o 
  -2  10  24        8.54       10.05      5.98 o 
  -1  10  24       41.92       40.93      9.35 o 
   0  10  24        1.55        8.22      4.13 o 
  -4   1  25        2.53        2.64      3.96 o 
  -3   1  25       23.10       11.60      6.63 o 
  -2   1  25      416.58      424.15     13.08 o 
  -1   1  25      279.52      276.57     12.66 o 
   0   1  25       65.31       53.74      8.19 o 
   1   1  25        6.27       13.68      9.70 o 
   2   1  25       21.45       26.58      5.24 o 
   3   1  25        0.31        1.46      3.82 o 
  -5   2  25      194.42      214.60     20.74 o 
  -4   2  25      173.81      155.23     10.11 o 
  -3   2  25        3.94        1.26      3.95 o 
  -2   2  25       52.47       45.34     16.50 o 
  -1   2  25       19.49       13.13      4.25 o 
   0   2  25      221.34      225.79     10.29 o 
   1   2  25      511.41      527.52     14.50 o 
   2   2  25      439.62      439.38     13.85 o 
   3   2  25      142.22      151.95     11.32 o 
  -5   3  25        7.70        4.57      6.11 o 
  -4   3  25       64.41       64.43      8.01 o 
  -3   3  25      594.80      615.39     16.80 o 
  -2   3  25      102.17      100.23      8.85 o 
  -1   3  25      172.51      181.11     11.88 o 
   0   3  25       88.59       88.22      7.17 o 
   1   3  25       28.39       30.89      5.60 o 
   2   3  25       27.38       21.28      7.19 o 
   3   3  25       21.21       16.16      3.86 o 
  -5   4  25       15.10       17.25      7.11 o 
  -4   4  25        8.01        5.63      5.60 o 
  -3   4  25        4.51       -1.18      3.76 o 
  -2   4  25        0.25        0.90      7.82 o 
  -1   4  25       59.09       74.62      9.10 o 
   0   4  25       45.10       42.86      7.53 o 
   1   4  25       13.05        8.25      2.79 o 
   2   4  25        6.63        5.04      3.09 o 
  -5   5  25       22.93       26.18     10.32 o 
  -4   5  25      127.86      114.71     15.56 o 
  -3   5  25       42.01       40.32      9.56 o 
  -2   5  25      430.37      448.02     25.72 o 
  -1   5  25      191.92      211.65     13.67 o 
   0   5  25       28.69       35.16      6.54 o 
   1   5  25       63.15       73.73      8.61 o 
   2   5  25        0.10        4.53      4.51 o 
  -4   6  25      160.58      154.21     10.14 o 
  -3   6  25        1.00        3.37      4.45 o 
  -2   6  25        8.34       10.23      5.03 o 
  -1   6  25       45.79       43.63      7.05 o 
   0   6  25        6.11        9.23      6.79 o 
   1   6  25      366.67      358.82     15.09 o 
   2   6  25       94.41      104.62     10.11 o 
  -4   7  25       16.35        9.05      7.01 o 
  -3   7  25      135.67      136.78     10.44 o 
  -2   7  25      202.30      197.31     12.63 o 
  -1   7  25       21.32       35.44      6.90 o 
   0   7  25        8.00        6.91      5.27 o 
   1   7  25        5.57        1.59      5.71 o 
  -3   8  25        2.40        1.74      4.23 o 
  -2   8  25      117.14      119.09     10.23 o 
  -1   8  25       23.21       15.67      5.62 o 
   0   8  25        9.62        3.62      5.76 o 
   1   8  25       30.41       25.62      5.82 o 
  -3   9  25       73.81       68.30      8.10 o 
  -2   9  25       37.76       34.69      7.26 o 
  -1   9  25      131.84      143.32     11.14 o 
   0   9  25      168.71      189.99     12.42 o 
  -4   0  26       36.58       31.87     13.22 o 
  -3   0  26       10.47       11.40      6.97 o 
  -2   0  26       45.01       50.72      9.53 o 
  -1   0  26      191.08      243.23     16.15 o 
   0   0  26      404.93      478.04     27.44 o 
   1   0  26      117.83      128.80     13.33 o 
   2   0  26      121.19      120.16     12.34 o 
  -4   1  26       86.31       94.67      9.63 o 
  -3   1  26      105.04      117.08     10.73 o 
  -2   1  26      174.90      179.63     11.16 o 
  -1   1  26       56.53       70.49      7.56 o 
   0   1  26       79.31       68.65      7.13 o 
   1   1  26        2.38        3.63      3.54 o 
   2   1  26        3.24        4.22      5.04 o 
  -5   2  26        0.43        3.23      6.70 o 
  -4   2  26       72.26       44.62      6.64 o 
  -3   2  26       16.49       13.52      5.25 o 
  -2   2  26       12.22        7.24      5.63 o 
  -1   2  26       30.59       31.85      8.21 o 
   0   2  26        1.69        3.97      3.92 o 
   1   2  26       18.20       16.43      5.37 o 
   2   2  26        1.91        4.48      3.84 o 
  -4   3  26        1.49        2.34      2.98 o 
  -3   3  26      162.08      128.55     13.10 o 
  -2   3  26       99.14       97.31      9.13 o 
  -1   3  26      103.97      100.43     11.26 o 
   0   3  26        1.95       -0.46      3.63 o 
   1   3  26        8.20        5.15      4.27 o 
   2   3  26       24.19        9.21      3.83 o 
  -4   4  26        1.57        7.51      5.78 o 
  -3   4  26        0.23        6.16      4.50 o 
  -2   4  26       28.94       24.17      5.83 o 
  -1   4  26      152.85      137.43      9.78 o 
   0   4  26       90.00       95.60      8.99 o 
   1   4  26      512.89      561.80     18.14 o 
   2   4  26       62.80       67.59     10.73 o 
  -4   5  26       69.43       74.01      8.72 o 
  -3   5  26      238.18      242.15     13.18 o 
  -2   5  26      158.02      160.91     10.35 o 
  -1   5  26       56.05       49.75      8.78 o 
   0   5  26        9.74       24.71      5.96 o 
   1   5  26        6.61        2.30      4.12 o 
  -4   6  26       70.36       67.72      9.65 o 
  -3   6  26       71.15       66.60      8.97 o 
  -2   6  26        9.21       12.71      4.35 o 
  -1   6  26       25.39       29.32      6.60 o 
   0   6  26      145.53      164.77     11.41 o 
   1   6  26       16.41       12.10      5.09 o 
  -3   7  26      119.38      129.25     11.34 o 
  -2   7  26      123.88      127.69     10.28 o 
  -1   7  26      122.57      113.05     13.61 o 
   0   7  26      136.49      149.81     11.41 o 
  -2   8  26       34.43       25.56      6.10 o 
  -1   8  26       69.28       77.03     11.30 o 
  -4   1  27      107.63      102.37     10.39 o 
  -3   1  27       51.87       42.29      7.34 o 
  -2   1  27       40.29       34.82      7.57 o 
  -1   1  27      162.60      139.62      8.43 o 
   0   1  27        6.33        3.44      3.56 o 
   1   1  27        1.54        2.22      3.28 o 
  -4   2  27      113.13      103.72      8.96 o 
  -3   2  27       74.20       60.15      7.75 o 
  -2   2  27       44.80       41.45      7.65 o 
  -1   2  27      229.15      246.38     16.46 o 
   0   2  27      155.22      181.71     15.08 o 
   1   2  27      124.11      131.55     11.03 o 
  -4   3  27       66.23       50.77     12.40 o 
  -3   3  27       93.80       91.89     11.93 o 
  -2   3  27      106.17      111.55     18.16 o 
  -1   3  27      110.82      105.71     10.54 o 
   0   3  27       99.65       84.07     10.12 o 
   1   3  27        3.10        0.87      4.38 o 
  -3   4  27      180.59      177.33     10.99 o 
  -2   4  27       46.89       47.23      7.43 o 
  -1   4  27        7.52        5.29      3.11 o 
   0   4  27      104.11       84.98      9.49 o 
  -3   5  27       34.01       51.73      8.52 o 
  -2   5  27       96.96      103.14     10.58 o 
  -1   5  27       22.99        6.84      9.52 o 
   0   5  27        2.20        3.66      4.01 o 
  -2   6  27       55.11       62.13      8.53 o 
  -1   6  27       17.88       23.41      7.11 o 
  -3   0  28       35.95       18.08     11.80 o 
  -2   0  28       13.83       -1.91      6.45 o 
  -1   0  28       24.84       18.35      7.84 o 
   0   0  28       50.27       46.78      9.89 o 
  -3   1  28      231.71      227.94     15.25 o 
  -2   1  28       29.50       22.68      6.42 o 
  -1   1  28        0.47       12.77      5.96 o 
   0   1  28        0.13        5.35      3.78 o 
  -2   2  28        7.38        9.22      6.39 o 
  -1   2  28       74.45       63.65      9.09 o 
  -2   3  28       52.94       44.46      8.91 o 
  -1   3  28       10.33       11.08      7.43 o 
                                                 
